# Supplementary material for: Emerging roles for diguanylate cyclase during the evolution of soma in dictyostelia
Source: BMC Ecol Evol. 2023 Oct 6;23:60. doi: 10.1186/s12862-023-02169-z (PMC10559540; doi:10.1186/s12862-023-02169-z)
Supplement: Supplementary file 1 — Supplementary Material 1 [file 12862_2023_2169_MOESM1_ESM.xlsx]

## Sheet: Timecourse-TPM
gene_id	0h_growth_TPM	4h_mound_TPM	16h_early sorogen_TPM	20h_mid culmination_TPM	24h_fruiting bodies_TPM
Pvio_g1.t1	282.4	288.69	183.62	239.18	122.23
Pvio_g10.t1	24.03	167.68	194.85	120.79	116.66
Pvio_g100.t1	14.58	5.8	6.85	6.28	11.7
Pvio_g1000.t1	6.86	2.75	2.69	3.61	9.78
Pvio_g10000.t1	0.06	0.74	0.13	0.06	0.14
Pvio_g10001.t1	0.31	380.77	53.98	11.27	19.38
Pvio_g10002.t1	3.06	1.88	2.06	1.44	2.48
Pvio_g10003.t1	4.5	2.16	2.83	2.38	3.62
Pvio_g10004.t1	18.24	5.4	2.35	1.9	4.2
Pvio_g10004.t2	18.96	5.98	1.85	1.8	3.33
Pvio_g10005.t1	2.76	1.32	1.5	0.43	1.45
Pvio_g10006.t1	21.53	26.55	31.02	24.67	26.3
Pvio_g10007.t1	0	0	0	0	0
Pvio_g10008.t1	0	0	0	0	0
Pvio_g10008.t2	0.06	0	0	0	0
Pvio_g10009.t1	0	0	0	0	0
Pvio_g1001.t1	0.21	0.47	1.57	1.17	0.8
Pvio_g10010.t1	41.95	75.74	21.77	25.55	8.06
Pvio_g10011.t1	13.95	8.05	3.82	2.3	5.76
Pvio_g10012.t1	111.91	183.47	155.09	126.52	126.79
Pvio_g10013.t1	72.92	231.49	79.41	57.44	80.98
Pvio_g10014.t1	1.53	0.22	0.21	0.23	2.11
Pvio_g10015.t1	9.98	3.83	1.58	1.19	0.45
Pvio_g10016.t1	0.3	10.37	18.29	15.39	13.63
Pvio_g10017.t1	27.84	2.71	0.23	0.2	6.09
Pvio_g10018.t1	16.74	3.58	12.46	11.31	15.78
Pvio_g10019.t1	8.36	1.46	3.15	2.68	3.52
Pvio_g1002.t1	18.03	39.96	37.24	33.71	24.5
Pvio_g10020.t1	128.99	200.94	107.12	96.02	55.09
Pvio_g10021.t1	10.45	12.66	8.21	4.76	14.4
Pvio_g10022.t1	0.95	0	1.15	0.57	1.3
Pvio_g10023.t1	5.51	0.29	0.85	0.44	1.82
Pvio_g10024.t1	27.22	25.18	14.85	15.34	15.01
Pvio_g10025.t1	14.15	9.85	12.19	10.87	11.45
Pvio_g10026.t1	25.35	33.89	31.92	24.72	34
Pvio_g10027.t1	17.72	56.53	60.65	53.87	53.19
Pvio_g10028.t1	72.24	22.33	4.83	2.43	9
Pvio_g10029.t1	33.2	25.1	31.42	30.01	23.62
Pvio_g1003.t1	0.32	16.31	18.81	6.28	1
Pvio_g10030.t1	0	0	0	0	0
Pvio_g10031.t1	48.67	12.16	0.87	0.75	2.37
Pvio_g10032.t1	4.35	10.69	31.24	25.94	16.33
Pvio_g10033.t1	163.53	109.39	42.03	40.28	47.57
Pvio_g10034.t1	12.89	4.16	15.6	7	24.41
Pvio_g10035.t1	0	0	0	0	0
Pvio_g10036.t1	19.33	6.88	24.74	22.08	28.36
Pvio_g10037.t1	24.66	18.06	23.19	23.29	25.56
Pvio_g10038.t1	10.15	18.4	54.13	47.92	53.79
Pvio_g10039.t1	1067.75	1336.83	173.79	75.22	461.57
Pvio_g1004.t1	39	39.12	45.53	24.21	33.66
Pvio_g10040.t1	5.79	2.24	50.98	58.13	49.42
Pvio_g10041.t1	4.7	0.94	2.13	1.57	6.73
Pvio_g10042.t1	0.04	0.1	0.03	0.01	0.03
Pvio_g10043.t1	10.85	4.59	5.31	3.09	6.59
Pvio_g10044.t1	9.64	5.28	1.17	1.25	1.94
Pvio_g10045.t1	0.56	0.44	0.11	0.11	0.24
Pvio_g10046.t1	27.02	20.62	6.42	3.68	9.95
Pvio_g10047.t1	164.39	420.19	67	1.46	1.69
Pvio_g10048.t1	24.65	6.39	8.98	10.8	27.51
Pvio_g10049.t1	310.11	702.66	15.92	0.81	6.14
Pvio_g1005.t1	74.03	16.31	34.62	28.77	56.48
Pvio_g10050.t1	5.79	14.7	7.75	6.38	7.39
Pvio_g10051.t1	11.14	18.5	16.46	8.19	40.18
Pvio_g10052.t1	364.44	1083.09	816.69	525.73	856.75
Pvio_g10053.t1	0	0	0	0	0
Pvio_g10054.t1	0	0	0	0	0
Pvio_g10055.t1	0.13	0	0	0	0.09
Pvio_g10056.t1	97.36	101.87	160.12	140.72	165.67
Pvio_g10057.t1	16.69	0	20.49	25.65	0
Pvio_g10058.t1	0	0	0	0	0
Pvio_g10059.t1	0	0	0	0	0
Pvio_g1006.t1	8.22	0.27	0.66	0.49	3.52
Pvio_g10060.t1	6.53	17.56	4.75	2.23	9.87
Pvio_g10061.t1	0.73	0	0	0	0.25
Pvio_g10062.t1	48.41	4.23	2.43	5.29	10.92
Pvio_g10063.t1	13.02	18.01	3.71	3.33	4.25
Pvio_g10064.t1	6.01	10.11	12.1	14.2	7.56
Pvio_g10065.t1	64.81	26.78	43.72	24.62	62.7
Pvio_g10066.t1	30.75	54.38	51.49	51.14	59.79
Pvio_g10067.t1	925.5	966.17	1081.19	1071.6	609.58
Pvio_g10068.t1	17.02	7.02	1.25	2.22	2.74
Pvio_g10069.t1	933.33	19.44	0.49	1.06	41.77
Pvio_g1007.t1	214.37	219.62	154.12	186.8	63.54
Pvio_g10070.t1	15.22	2.98	1.2	1.72	5.18
Pvio_g10071.t1	8.83	8.56	6.32	7.45	9.83
Pvio_g10072.t1	0.35	0.34	523.74	705.91	3.61
Pvio_g10073.t1	17.03	20.94	40.95	42.11	66.85
Pvio_g10074.t1	2.35	4.37	22.23	19.72	274.51
Pvio_g10075.t1	7.56	0.68	2.45	1.69	7.82
Pvio_g10076.t1	105.3	246.72	377.85	371.82	246.77
Pvio_g10077.t1	888.86	171.59	486.21	743.26	327.1
Pvio_g10078.t1	3.74	5.1	6.09	4.85	5.51
Pvio_g10079.t1	0.78	0.57	10.4	15.03	64.7
Pvio_g1008.t1	0	0	0	0	2.19
Pvio_g10080.t1	5.34	107.91	153.78	129.02	86.05
Pvio_g10081.t1	16.11	22.93	50.88	37.11	49.7
Pvio_g10081.t2	20	17.46	25.77	31.19	32.23
Pvio_g10082.t1	10.78	3.42	0.19	0.56	0.74
Pvio_g10083.t1	112.2	2.08	0.45	0.44	9.03
Pvio_g10084.t1	15.5	2.74	1.28	1.57	7.55
Pvio_g10085.t1	10.87	1.44	1.44	2.5	3.74
Pvio_g10086.t1	0.22	0.12	0.04	0.18	0.17
Pvio_g10087.t1	17.92	4.41	3.48	1.45	7.58
Pvio_g10088.t1	0	41.96	11.16	2	3.2
Pvio_g10089.t1	0	11.9	6.37	1.05	0.34
Pvio_g1009.t1	0	0.15	0	0	2.61
Pvio_g10090.t1	0	0	0	0	0
Pvio_g10091.t1	7.76	1.4	4.12	4.41	6.66
Pvio_g10092.t1	8.09	2.3	2.11	2.29	2.95
Pvio_g10093.t1	2.29	3929.84	1138.47	585.77	76.89
Pvio_g10094.t1	3.48	1.32	1.63	0.98	7.07
Pvio_g10095.t1	46.54	48.98	62.91	58.03	67.59
Pvio_g10096.t1	173.1	17.05	0.92	0.18	53.74
Pvio_g10097.t1	0	0	0	0	0
Pvio_g10098.t1	18.11	10.14	9.91	8.02	7.37
Pvio_g10099.t1	18.43	16.94	15.96	31.78	8.5
Pvio_g101.t1	954.43	7.57	73.03	83.69	127.16
Pvio_g1010.t1	9.36	11.23	14.52	13.52	11.05
Pvio_g10100.t1	5.41	25.95	10.99	9.44	9.72
Pvio_g10101.t1	0.13	0.31	0	0.19	1.07
Pvio_g10102.t1	12.28	11.59	8.79	9.58	12.38
Pvio_g10103.t1	10.37	23.57	64.11	28.32	136.57
Pvio_g10104.t1	34.89	2.49	0.71	0.42	4.24
Pvio_g10105.t1	20.99	24.36	15.24	10.83	14.52
Pvio_g10106.t1	46.87	68.13	72.39	58.56	77.68
Pvio_g10107.t1	11.66	16	10.74	11.51	5.13
Pvio_g10108.t1	4.58	2.51	0.66	1.47	1.47
Pvio_g10109.t1	286.48	379.22	32.65	66.01	215.23
Pvio_g1011.t1	5.34	76.67	34.44	24.77	11.74
Pvio_g10110.t1	0	0.6	3.85	4.66	2.49
Pvio_g10111.t1	16.99	4.27	0.3	0.9	1.87
Pvio_g10112.t1	0.14	0.29	1.06	0.5	25.36
Pvio_g10113.t1	0	4.58	2.67	0	0
Pvio_g10114.t1	35.98	82.9	110.14	56.45	40.55
Pvio_g10115.t1	9.35	9.69	10.91	6.28	12.12
Pvio_g10116.t1	0	0	0	0	7.01
Pvio_g10117.t1	3.82	5.34	2	1.7	2.73
Pvio_g10118.t1	2.8	1.83	5.2	2.71	3.48
Pvio_g10119.t1	9.32	5.2	2.27	1.52	6.06
Pvio_g1012.t1	25.56	21.88	30.4	42.14	14.85
Pvio_g10120.t1	18.1	4.04	4.65	7.13	5.06
Pvio_g10121.t1	17.61	17.13	9.66	10.43	8.51
Pvio_g10122.t1	0.13	0.56	0.38	0.44	0.77
Pvio_g10123.t1	11.77	22.32	26.84	13.91	57.45
Pvio_g10124.t1	9.42	26.84	28.54	7.32	56.38
Pvio_g10125.t1	9.43	13.1	8.38	8.39	23.82
Pvio_g10126.t1	38.34	14.4	46.66	69.21	44.14
Pvio_g10127.t1	31.95	53.89	34.24	26.78	26.65
Pvio_g10128.t1	69.33	150.34	129.3	161.82	32.6
Pvio_g10129.t1	0.1	0	0	0.1	0
Pvio_g1013.t1	8.69	5.97	16.63	10.18	31.47
Pvio_g10130.t1	5	5.93	5.02	5.02	4.6
Pvio_g10131.t1	14.25	4.68	15.42	15.03	24.01
Pvio_g10132.t1	107.75	167.62	89.78	82.87	64.52
Pvio_g10133.t1	19.8	13.96	18.21	11.72	21.57
Pvio_g10134.t1	349.86	995.56	126.93	118.64	137.12
Pvio_g10135.t1	7.82	6.1	9.64	6.79	12.06
Pvio_g10136.t1	4.93	0.74	0.7	0.44	0.47
Pvio_g10137.t1	1.72	1.57	2.03	0.18	1.41
Pvio_g10138.t1	0	4.03	12.44	7.75	13.49
Pvio_g10139.t1	0.63	0.25	0	0.41	1.44
Pvio_g1014.t1	28.8	17.13	18.49	18.04	18.62
Pvio_g10140.t1	1.18	0.12	0.13	0.02	0.52
Pvio_g10141.t1	1.6	1.12	0.75	0.37	1.34
Pvio_g10142.t1	2.78	6.87	5.52	1.58	8.24
Pvio_g10143.t1	357.41	804.25	23.52	1.45	4.19
Pvio_g10144.t1	4.88	5.78	1.26	1.78	1.33
Pvio_g10145.t1	1.6	11.4	12.79	12.44	31.18
Pvio_g10146.t1	0	0.93	0	0	2.2
Pvio_g10147.t1	6.96	4.23	11.93	5.26	6.64
Pvio_g10148.t1	16.03	6.87	10.39	9.18	10.66
Pvio_g10149.t1	818.73	250.36	343.79	682.7	172.57
Pvio_g1015.t1	11.23	5.04	9.39	7.78	5.68
Pvio_g10150.t1	125.53	201.42	293.57	201.71	238.99
Pvio_g10151.t1	6.59	17.17	11.21	13.21	13.62
Pvio_g10152.t1	17.54	6.91	1.34	1.05	2.6
Pvio_g10153.t1	6.26	5.16	7.07	8.17	6.59
Pvio_g10154.t1	1.23	0.09	0.05	0.11	4.29
Pvio_g10155.t1	9.56	1.62	0.38	0.16	11.53
Pvio_g10156.t1	11.21	4.17	10.32	8.99	13.97
Pvio_g10157.t1	0.86	1.33	1.23	0.64	1.51
Pvio_g10158.t1	14.77	27.56	35.86	23.92	31.08
Pvio_g10159.t1	35.78	19.74	22.95	20.39	16.6
Pvio_g1016.t1	81.37	36.3	115.63	125	208.72
Pvio_g10160.t1	30.26	30.64	36.19	27.14	44.82
Pvio_g10161.t1	1.41	0.76	2.13	18.55	93.86
Pvio_g10162.t1	0	0.14	0.71	0.73	0.39
Pvio_g10163.t1	35.21	17.36	7.46	9.36	7.19
Pvio_g10164.t1	329.1	465.92	190.15	146.27	152.91
Pvio_g10165.t1	501.19	22.03	21.93	7.61	16.51
Pvio_g10166.t1	1621.37	85.96	102.3	101.86	315.29
Pvio_g10167.t1	12.77	26.61	36.21	32.08	38.99
Pvio_g10168.t1	5.01	3.62	4.02	3.89	3.88
Pvio_g10169.t1	15.72	7.72	11.13	6.22	7.15
Pvio_g1017.t1	49.47	85.5	59.29	77.31	41.38
Pvio_g10170.t1	1.52	2.02	1.92	1.79	2.54
Pvio_g10171.t1	2.66	14.57	63.81	34.07	40.19
Pvio_g10172.t1	23.18	35.55	43.27	36.39	45.26
Pvio_g10173.t1	1.97	0.17	1.86	0.77	1.34
Pvio_g10174.t1	3.88	2.65	2.32	2.48	3.42
Pvio_g10175.t1	35.25	15.53	18.86	23	14.62
Pvio_g10176.t1	9.86	14.63	13.27	17.03	10.73
Pvio_g10177.t1	8.16	2.83	13.69	15.02	75.87
Pvio_g10178.t1	42.04	24.59	13.03	9.73	16.5
Pvio_g10179.t1	3.88	1.71	1.6	0	1.5
Pvio_g1018.t1	38.75	51.43	117.74	101.77	131.41
Pvio_g10180.t1	26.46	41.13	8.38	7.23	15.06
Pvio_g10181.t1	3.81	5.12	3.05	1.82	1.32
Pvio_g10182.t1	0	0	0	0	0
Pvio_g10183.t1	9.98	2.94	2.32	2.08	2.59
Pvio_g10184.t1	42.1	9.28	19.21	11.94	19.12
Pvio_g10185.t1	3.73	1.38	4.7	5.01	6.69
Pvio_g10186.t1	0.74	0.45	1.49	0.74	1.46
Pvio_g10187.t1	21.12	65.27	52.39	40.5	40.37
Pvio_g10188.t1	1.28	12.8	8.22	6.52	7.19
Pvio_g10189.t1	36.4	0.68	0.66	0.21	4.32
Pvio_g1019.t1	11.24	4.13	7.7	7.94	14.76
Pvio_g10190.t1	0.41	0.04	0	0	0
Pvio_g10191.t1	75.42	87.06	35.39	35.9	22.54
Pvio_g10192.t1	0.43	5.52	9.45	2.77	0.48
Pvio_g10193.t1	10.17	5.03	6.22	5.48	6.29
Pvio_g10194.t1	11.51	5.38	1.97	6.7	9.27
Pvio_g10195.t1	0.66	0.13	0	0.17	0
Pvio_g10196.t1	76.05	78.82	66.96	70.18	53.14
Pvio_g10197.t1	36.58	50.42	49.16	47.85	23.76
Pvio_g10198.t1	34.48	13.08	29.45	20.31	27.28
Pvio_g10199.t1	6.62	346.49	326.85	111.36	698.05
Pvio_g102.t1	452	8.74	113.88	100.46	94.75
Pvio_g1020.t1	9.53	3.56	7.49	6.62	7.68
Pvio_g10200.t1	0	0	0	0	0
Pvio_g10201.t1	44.25	18.44	35.42	25.41	74.38
Pvio_g10202.t1	14.77	4.47	1.31	1.32	2.18
Pvio_g10203.t1	4.92	0.82	2.04	1.2	1.47
Pvio_g10204.t1	3.92	1.35	1.18	1.11	1.42
Pvio_g10205.t1	12.73	48.82	12.79	5.65	18.28
Pvio_g10206.t1	2.3	4.27	6.34	2.23	8.94
Pvio_g10207.t1	6.62	1.35	0.05	0	0.42
Pvio_g10208.t1	10.58	14.72	13.13	8.93	14.18
Pvio_g10209.t1	21.8	21.72	14.56	11.78	13.5
Pvio_g1021.t1	0.09	0	0	0	0
Pvio_g10210.t1	636.76	152.8	35.64	32.13	277.99
Pvio_g10211.t1	10.75	12.07	3.59	2.69	14.62
Pvio_g10212.t1	323.93	327.94	267.05	229.55	589.77
Pvio_g10213.t1	2.71	0	2	2.73	2.36
Pvio_g10214.t1	69.11	40.28	16.72	17.65	17.07
Pvio_g10215.t1	25.73	13.39	15.09	20.88	19.18
Pvio_g10216.t1	112.78	75.29	16.88	15.16	27.08
Pvio_g10217.t1	506.42	302.02	7.34	2.41	56.2
Pvio_g10218.t1	0.49	1.12	12.17	4.78	17.57
Pvio_g10219.t1	3.69	2.48	1.77	0.87	1.64
Pvio_g1022.t1	8.05	7.22	12.05	8.8	8.01
Pvio_g10220.t1	13.14	14.41	8.29	8.67	6.58
Pvio_g10221.t1	28.15	59.95	13.46	13	9.6
Pvio_g10222.t1	34.45	38.68	13.47	3.94	23.76
Pvio_g10223.t1	45.98	78.47	53.22	43.43	33.27
Pvio_g10224.t1	51.84	12.49	13.43	5.6	23.64
Pvio_g10225.t1	27.15	1.07	0	0	20.3
Pvio_g10226.t1	0.41	54.97	117.65	221.76	211.36
Pvio_g10227.t1	4.63	1.73	0.53	1.08	0.62
Pvio_g10228.t1	7.11	6.19	1.46	3.1	0
Pvio_g10229.t1	12.59	2.48	2.03	0.51	2.36
Pvio_g1023.t1	16.07	21.39	28.25	25.87	18.26
Pvio_g10230.t1	0.68	23.51	45.32	6.41	0.82
Pvio_g10231.t1	844.45	30.89	2.56	1.02	41.07
Pvio_g10232.t1	5.08	0.55	2.76	2.38	2.22
Pvio_g10233.t1	88.39	127.25	112.27	132.99	151.28
Pvio_g10234.t1	0.25	0.41	0.13	0	0.28
Pvio_g10235.t1	9.59	1.54	0	0	1.85
Pvio_g10236.t1	3.65	0.11	0.04	0	1.85
Pvio_g10237.t1	14.47	11.84	22.16	19.49	18.58
Pvio_g10238.t1	103.18	165.79	105.64	96.51	55.96
Pvio_g10239.t1	0.39	0.02	0.02	0.04	0.42
Pvio_g1024.t1	20.82	20.89	25.9	24.99	29.83
Pvio_g10240.t1	6.13	0	0	0	2.33
Pvio_g10241.t1	17.55	0.28	0.22	0.21	3.64
Pvio_g10242.t1	3.08	1.65	2.95	0.96	4.5
Pvio_g10243.t1	12.92	0.13	0.02	0.04	3.18
Pvio_g10244.t1	47.95	34.47	53.82	45.29	48.72
Pvio_g10245.t1	524.43	423.34	393.82	444.14	160.9
Pvio_g10246.t1	3.02	0.63	5.9	2.42	6.89
Pvio_g10247.t1	9.87	49.64	36.36	13.75	12.05
Pvio_g10248.t1	34.6	21.23	53.08	94.86	59.74
Pvio_g10249.t1	20.07	13.94	5.73	3.61	6.84
Pvio_g1025.t1	14.78	21.38	16.65	17.84	11.09
Pvio_g10250.t1	24.38	3.93	1.55	2.29	4.59
Pvio_g10251.t1	0.26	0.05	0	0	0.38
Pvio_g10252.t1	34.25	2.35	0.67	0.2	12.87
Pvio_g10253.t1	2.68	0.04	0	0.02	0.3
Pvio_g10254.t1	67.03	5.6	13.83	4.61	20.01
Pvio_g10255.t1	17.53	1.03	1.21	0.66	20.49
Pvio_g10256.t1	6.11	1.17	1.12	0.82	2.61
Pvio_g10257.t1	16.47	0.43	0.6	0.41	2.09
Pvio_g10258.t1	40	4.71	9.32	4.76	31.96
Pvio_g10259.t1	3.93	2.89	6.84	5.08	7.39
Pvio_g1026.t1	6.43	5.98	6.68	5.18	7.02
Pvio_g10260.t1	8.92	0.07	0.04	0.16	2.48
Pvio_g10261.t1	11.01	2.76	0.68	0.84	0.77
Pvio_g10262.t1	125.36	9.09	0.88	0.29	3.95
Pvio_g10263.t1	6.3	0.08	0.04	0.12	0.68
Pvio_g10264.t1	3.01	3.17	3.71	1.69	2.38
Pvio_g10265.t1	2.77	3.59	3.59	2.3	3.12
Pvio_g10266.t1	13.33	13.92	8.24	8.4	9.5
Pvio_g10267.t1	95.47	34.69	6.29	3.94	32.05
Pvio_g10268.t1	2.95	0.6	0.74	0	3.63
Pvio_g10269.t1	22.94	31.54	37.51	21.83	41.89
Pvio_g1027.t1	2.26	2.76	29.18	6.9	2.04
Pvio_g10270.t1	65.4	126.15	224.07	223.07	188.41
Pvio_g10271.t1	490.55	831.19	464.8	443.81	537.7
Pvio_g10272.t1	3.73	1.02	0.32	0.19	0.3
Pvio_g10273.t1	6.86	9.5	4.01	4.05	3.92
Pvio_g10274.t1	6.4	11.94	6.75	5.52	4.52
Pvio_g10275.t1	0.51	6.19	0	0	0
Pvio_g10276.t1	11.97	12.48	5.74	5.2	16.22
Pvio_g10277.t1	0.24	0.29	0.36	0	0
Pvio_g10278.t1	7.13	3.49	2.96	3.47	6.02
Pvio_g10279.t1	4.07	0.49	3.18	2.25	4.56
Pvio_g1028.t1	319.45	158.41	79.24	55.5	88.22
Pvio_g10280.t1	259.7	237.3	149.21	145.31	138.72
Pvio_g10281.t1	49947.3	35896.7	23473.6	24677.3	41846.5
Pvio_g10282.t1	34.07	25.76	15.85	12.28	14.51
Pvio_g10283.t1	1.35	0.42	0.29	0.34	0.32
Pvio_g10284.t1	48.88	34.19	24.2	19.16	21.81
Pvio_g10285.t1	2.08	0.05	0.12	0.16	2.14
Pvio_g10286.t1	38.12	0	0	0	32.73
Pvio_g10287.t1	7.29	0.03	0.02	0.13	1.59
Pvio_g10288.t1	5.87	31.01	12.68	4.27	26.11
Pvio_g10289.t1	3.11	0.75	2.26	0.72	2.78
Pvio_g1029.t1	33.05	32.09	29.61	26.93	35.58
Pvio_g10290.t1	8.52	2.31	10.61	4.93	15.99
Pvio_g10291.t1	0.19	7.32	82.59	65.79	76.66
Pvio_g10292.t1	0	0	2.31	1.61	2.86
Pvio_g10293.t1	9.28	22.39	94.98	101.54	46.64
Pvio_g10294.t1	32.83	43.85	53.58	59.52	74.68
Pvio_g10295.t1	30.87	2.94	0.62	2.38	8.44
Pvio_g10296.t1	14.1	4.3	1.68	0	4.23
Pvio_g10297.t1	82.81	0.58	0.04	0.14	3.03
Pvio_g10298.t1	19	4	1.26	3.63	9.06
Pvio_g10299.t1	7.63	0.57	0.09	0.03	1.74
Pvio_g103.t1	3.59	4.71	166.65	1271.6	1783.36
Pvio_g1030.t1	3.73	0.71	3.7	2.79	2.56
Pvio_g10300.t1	18.58	5.47	2.91	0.97	2.77
Pvio_g10301.t1	0.26	2.62	1.44	2.58	2.47
Pvio_g10302.t1	21.75	14.52	44.41	42.14	47.11
Pvio_g10303.t1	125.76	178.13	145.75	121.98	107.75
Pvio_g10304.t1	18.57	45.5	22.09	18.81	16.48
Pvio_g10305.t1	8.12	6.23	7.67	10.17	10.96
Pvio_g10306.t1	28.58	3.01	5.88	5.97	10.56
Pvio_g10307.t1	0.27	0.03	0	0	0.87
Pvio_g10308.t1	68.56	61.84	62.25	62.82	69.64
Pvio_g10309.t1	23.55	14.29	24.79	23.49	21.25
Pvio_g1031.t1	2.07	1.11	1.57	0.73	0.51
Pvio_g10310.t1	4.15	0.23	0.07	0.03	3.79
Pvio_g10311.t1	1.58	0.45	0.32	0.08	1.32
Pvio_g10312.t1	2.66	0.64	4.43	4.1	4.93
Pvio_g10313.t1	28.81	22.06	16.96	17.95	13.08
Pvio_g10314.t1	60.75	117.4	44.48	45.65	30.31
Pvio_g10315.t1	0.21	0.34	1.38	1.15	0.12
Pvio_g10316.t1	22.39	10.11	2.42	1.78	6
Pvio_g10317.t1	2.01	0.28	0.26	0.85	1.15
Pvio_g10318.t1	64.87	25.4	2.16	1.47	11.29
Pvio_g10319.t1	42.77	45.91	15.37	13.38	12.81
Pvio_g1032.t1	0.21	14.7	19.31	6.83	0.72
Pvio_g10320.t1	24.16	253.01	369.59	354.58	275.99
Pvio_g10321.t1	1.32	0.18	1.12	0.42	1.89
Pvio_g10322.t1	1.42	0.61	0.25	0.12	1.55
Pvio_g10323.t1	5.64	1.62	0.54	0.25	1.55
Pvio_g10324.t1	13.33	3.59	5.46	4.94	5.64
Pvio_g10325.t1	21.63	8.81	4.26	3.87	3.77
Pvio_g10326.t1	71.15	40.53	19.45	12.17	16.45
Pvio_g10327.t1	1.8	0.31	1.11	0.44	1.94
Pvio_g10328.t1	0	0	1.63	17.09	1174.32
Pvio_g10329.t1	67.97	44.73	49.94	60.49	32.03
Pvio_g1033.t1	32.13	30.23	25.72	23.8	21.06
Pvio_g10330.t1	5.62	0.02	0	0.09	0.36
Pvio_g10331.t1	23.71	0	3.28	0	0
Pvio_g10332.t1	162.18	33.01	1.65	1.2	16.5
Pvio_g10333.t1	20.09	42.33	57.42	49.6	125.97
Pvio_g10334.t1	13.56	27.48	31.68	6.94	53.45
Pvio_g10335.t1	29.32	11.51	16.61	10.9	15.35
Pvio_g10336.t1	25.4	21.94	14.6	12.89	10.58
Pvio_g10337.t1	0	0	0	0	0
Pvio_g10338.t1	35.59	4.02	37.14	44.44	37.62
Pvio_g10339.t1	5.08	2.17	1.8	1.92	4.13
Pvio_g1034.t1	34.86	40.04	12.06	10.88	12.05
Pvio_g10340.t1	116.02	194.01	124.18	109.72	97.31
Pvio_g10341.t1	2.89	0.54	0.37	0.25	0.32
Pvio_g10342.t1	12.39	1.71	5.4	1.26	10.19
Pvio_g10343.t1	5.86	29.42	149.54	82	109.99
Pvio_g10344.t1	1.03	0	0.17	0.17	0.48
Pvio_g10345.t1	8.46	0.29	0.07	0.02	1.21
Pvio_g10346.t1	13.64	19.02	33.68	36.64	41.19
Pvio_g10347.t1	1.87	8.03	64.16	65.63	45.54
Pvio_g10348.t1	0	0.13	0	0	0
Pvio_g10349.t1	0	0	0	0	0
Pvio_g1035.t1	28.24	32.84	83.78	237.91	18.22
Pvio_g10350.t1	3.64	0.74	1.2	1.61	2.21
Pvio_g10351.t1	0.37	2.57	5.01	1.54	0.57
Pvio_g10352.t1	0.21	5.81	1.11	0.25	0.09
Pvio_g10353.t1	1.37	30.03	11.77	8.62	4.91
Pvio_g10354.t1	1.68	0.2	5.57	7.56	120.37
Pvio_g10355.t1	83.35	58.93	24.79	23.51	16.82
Pvio_g10356.t1	0.48	15.87	23.88	11.02	1.31
Pvio_g10357.t1	0	0	0	0	0
Pvio_g10358.t1	2.93	0.85	2.33	1.69	3.29
Pvio_g10359.t1	61.76	69.06	46.76	46.35	49.4
Pvio_g1036.t1	0	0	0	0	0.95
Pvio_g10360.t1	3.44	0.41	0.54	0.3	2.05
Pvio_g10361.t1	133.88	4.19	0.54	2.49	21.13
Pvio_g10362.t1	39.39	21.19	18.2	21.32	5.94
Pvio_g10363.t1	0.3	3.35	7.67	2.93	1.07
Pvio_g10364.t1	8.54	9.66	8.45	7.35	7.92
Pvio_g10365.t1	11.49	3.8	10.23	11.94	13.78
Pvio_g10366.t1	8.71	17.89	9.34	9.9	12.31
Pvio_g10367.t1	13.04	0.75	0.24	0.47	3.75
Pvio_g10368.t1	0.11	0	0	0	0.86
Pvio_g10369.t1	0.11	0.05	3.53	0.62	8.39
Pvio_g1037.t1	159.31	189.67	89.67	71.28	64.51
Pvio_g10370.t1	0.05	11.35	45.06	37.06	294.46
Pvio_g10371.t1	156.2	468.99	56.96	51.44	68.11
Pvio_g10372.t1	30.6	3.32	5.78	4.7	11.12
Pvio_g10373.t1	56.94	352.37	32.32	13.51	52.16
Pvio_g10374.t1	43.11	411.08	14.52	2.05	52.31
Pvio_g10375.t1	111.38	34.59	64.38	48.8	62.18
Pvio_g10376.t1	79.81	149.04	176.56	176.03	301.92
Pvio_g10377.t1	0	0	0	0	0
Pvio_g10378.t1	45.6	17.7	43.41	43.84	49.13
Pvio_g10379.t1	17.22	5.17	3.79	2.32	14.54
Pvio_g1038.t1	165.34	159.48	73.93	54.87	57.29
Pvio_g10380.t1	0.92	0.56	0.49	0.36	0.89
Pvio_g10381.t1	65.14	79.1	56.61	31.17	31
Pvio_g10382.t1	16.54	5.83	2.02	1.89	2.74
Pvio_g10383.t1	51.88	3.43	0	0.79	1.2
Pvio_g10384.t1	2.25	1.78	1.69	1.95	3.8
Pvio_g10385.t1	19	4.5	9.55	10.3	13.05
Pvio_g10386.t1	58.27	72.93	58.79	44.46	58.59
Pvio_g10387.t1	65.41	85.53	274.51	267.06	311.16
Pvio_g10388.t1	1.88	81.89	31.24	12.16	11.91
Pvio_g10389.t1	4.18	0	0.02	0.02	0.68
Pvio_g1039.t1	0.43	0.16	0.36	0.08	0.44
Pvio_g10390.t1	6.51	5.72	5.01	3.04	9.84
Pvio_g10391.t1	35.94	42.32	20.77	19.6	15.36
Pvio_g10392.t1	134.57	110.03	88.28	119.48	37.49
Pvio_g10393.t1	8.84	12.24	12.71	14.35	5.48
Pvio_g10394.t1	29.77	12.99	35.01	36.66	26.44
Pvio_g10395.t1	19.08	2.88	2.56	1.1	13.15
Pvio_g10396.t1	8.03	8.89	13.23	8.59	13.29
Pvio_g10397.t1	0.83	0.97	1.18	0.76	3.47
Pvio_g10398.t1	14.37	17.12	28.71	27.46	41.83
Pvio_g10399.t1	0.04	0.21	0.16	0.32	3.15
Pvio_g104.t1	4.61	0.22	0.25	0.4	3.03
Pvio_g1040.t1	0.11	0.11	0.36	0.07	0.48
Pvio_g10400.t1	16.16	74.8	36.63	20.64	77.45
Pvio_g10401.t1	22.93	1.37	0.54	1	4.53
Pvio_g10402.t1	358.63	348.8	483.71	564.03	625.2
Pvio_g10403.t1	6.45	20.07	13.86	7.22	2.66
Pvio_g10404.t1	0.68	7.1	11.19	5.88	5.11
Pvio_g10405.t1	8.81	2.78	1.41	1.26	2.71
Pvio_g10406.t1	0.49	0.06	0.11	0.11	0.32
Pvio_g10407.t1	28.9	22.38	12.21	10.61	10.34
Pvio_g10408.t1	5.37	4.49	2.33	2.7	2.22
Pvio_g10409.t1	6.37	5.8	1.74	2.77	3.43
Pvio_g1041.t1	11.85	105.49	90.52	56.31	31.93
Pvio_g10410.t1	3.47	0.35	8.21	2.18	14.95
Pvio_g10411.t1	30.95	39.16	26.46	6.47	62.29
Pvio_g10412.t1	50.83	2.74	2.12	2	22.82
Pvio_g10413.t1	0.89	0	0	0	0
Pvio_g10414.t1	6.34	0.19	0	0.03	2.4
Pvio_g10415.t1	47.46	197.12	207.19	168.85	219.76
Pvio_g10416.t1	0.32	7.33	8.32	9.77	1.02
Pvio_g10417.t1	85.26	28.24	31.92	17.66	34
Pvio_g10418.t1	73.86	1.22	2.07	0.59	7.91
Pvio_g10419.t1	39.17	41.49	38.06	38.33	23.16
Pvio_g1042.t1	16.92	11.06	16.79	11.17	12.67
Pvio_g10420.t1	239.93	276.31	227.15	250.8	235.23
Pvio_g10421.t1	0.64	0.19	0	0	1.88
Pvio_g10422.t1	0.39	0	0.03	0	0.07
Pvio_g10423.t1	11.81	0.6	9.65	3.2	8.09
Pvio_g10424.t1	42.71	15.33	6.12	2.9	12.89
Pvio_g10425.t1	2.06	1.67	0.15	0	0
Pvio_g10426.t1	3.57	1.73	0	0	0
Pvio_g10427.t1	42.1	9.09	8.06	6.69	9.76
Pvio_g10428.t1	255.86	2.52	0.22	0.07	1.79
Pvio_g10429.t1	260.27	22.72	1.45	1.64	21.08
Pvio_g1043.t1	0.63	0.38	0.24	0.16	0.26
Pvio_g10430.t1	0.37	0.05	0.12	0.43	0.27
Pvio_g10431.t1	7.2	7.62	8.2	7.26	5.13
Pvio_g10432.t1	0	0	0	0	0
Pvio_g10433.t1	0	0	0.1	0	0.22
Pvio_g10434.t1	0	0.19	2.54	2.07	576.26
Pvio_g10435.t1	5.21	11.66	9.32	9.46	2.68
Pvio_g10436.t1	60.6	139.03	14.89	21.7	23.94
Pvio_g10437.t1	1.62	0.75	5.46	5.58	4.42
Pvio_g10438.t1	2206.53	5257.34	474.32	21.68	52.39
Pvio_g10439.t1	4.02	1.05	4.78	3.32	1.5
Pvio_g1044.t1	1.26	0.46	0.23	0.31	0.35
Pvio_g10440.t1	0.53	0.7	2.28	1.62	4.88
Pvio_g10441.t1	2.76	0.19	0.23	0.69	3.12
Pvio_g10442.t1	5.68	0.02	0.07	0.05	0.28
Pvio_g10443.t1	0	0	0	0	0
Pvio_g10444.t1	0.25	0	19.84	84.72	2.7
Pvio_g10445.t1	72.48	17.53	44.43	32.64	53.79
Pvio_g10446.t1	11.59	18.17	19.94	15.61	17.37
Pvio_g10447.t1	39.9	55.32	35.58	33.9	55.66
Pvio_g10448.t1	0.81	0.17	0.08	0	0.3
Pvio_g10449.t1	0.35	0	0	0	0.6
Pvio_g1045.t1	30	14.52	9.55	12.35	28.27
Pvio_g10450.t1	0	0	0	0	0
Pvio_g10451.t1	0.51	0.09	0	0.04	0.13
Pvio_g10452.t1	12.67	10.59	12.64	10.18	31.53
Pvio_g10453.t1	120.85	115.12	55.62	175.95	494.29
Pvio_g10454.t1	0.35	0.04	0	0.02	0
Pvio_g10455.t1	6.81	2.04	3.25	1.81	3.62
Pvio_g10456.t1	0	0.21	0	0	0
Pvio_g10457.t1	0.51	0.1	0.13	0.25	0.43
Pvio_g10458.t1	5.86	1.93	7.02	3.11	8.27
Pvio_g10459.t1	3.91	1.21	0.27	0.23	1.15
Pvio_g1046.t1	0.26	0.11	0.2	0.33	1.03
Pvio_g10460.t1	36.13	52.54	35.84	35.87	37.93
Pvio_g10461.t1	50.96	9.29	21.92	6.56	17.11
Pvio_g10462.t1	6.91	0	0	0	0
Pvio_g10463.t1	14.79	3.61	0.55	0.71	1.1
Pvio_g10464.t1	35.84	28.93	40.5	41.1	78.18
Pvio_g10465.t1	2.32	6.16	8.37	8.51	4.05
Pvio_g10466.t1	67.77	61.7	28.93	32.31	37.15
Pvio_g10467.t1	2.22	0.38	0	0.19	1.38
Pvio_g10468.t1	6.38	22.32	27.33	23.55	23.67
Pvio_g10469.t1	55.52	5.81	2.87	0.36	17.25
Pvio_g1047.t1	21.87	14.59	14.71	14.61	10.98
Pvio_g10470.t1	0	0	0	0	0.66
Pvio_g10471.t1	35.3	11.47	54.53	33.75	17.37
Pvio_g10472.t1	0.31	0.76	0.63	0.62	0.53
Pvio_g10473.t1	4.55	0.4	0.14	0	0.79
Pvio_g10474.t1	19.07	44.91	73.7	67.2	96.35
Pvio_g10475.t1	0	0	0	0	0
Pvio_g10476.t1	0.2	0	0	0	0
Pvio_g10477.t1	5.31	3.92	9.08	5.18	9.75
Pvio_g10478.t1	13.59	14.51	26.6	18.65	96.27
Pvio_g10479.t1	3.06	0.47	0	0.05	0.15
Pvio_g1048.t1	68.68	109.28	96.75	88.36	74.36
Pvio_g10480.t1	1.05	0	0	0	0.59
Pvio_g10481.t1	12.35	1.96	3.18	0	0.74
Pvio_g10481.t2	7.17	4.12	2.6	3.38	13.51
Pvio_g10482.t1	1.1	2.85	0	0.23	0.8
Pvio_g10483.t1	2.49	2.65	0	0	0
Pvio_g10484.t1	79.61	68.99	6.04	12.51	27.73
Pvio_g10485.t1	12.03	28	28.51	17.51	27.97
Pvio_g10486.t1	9.08	22.82	19.98	13.45	18.74
Pvio_g10487.t1	5.44	2	2.48	2.06	2.06
Pvio_g10488.t1	1.92	0.28	0.49	0.61	1.18
Pvio_g10489.t1	8.36	7.92	27.01	15.73	26.94
Pvio_g1049.t1	41.95	72.8	71.76	67.56	102.11
Pvio_g10490.t1	0.52	6.35	34.22	44.86	127.64
Pvio_g10491.t1	105.24	64.31	47.93	42.85	42.53
Pvio_g10492.t1	6.63	0.45	3.01	2.85	6.16
Pvio_g10493.t1	0.16	0.16	0.12	0.17	0.3
Pvio_g10494.t1	0	0	0	0	0
Pvio_g10495.t1	1.88	64.67	249.19	464.15	46.76
Pvio_g10496.t1	0.35	289.39	15.24	1.39	2.35
Pvio_g10497.t1	3.89	0.75	0.79	0.34	2.62
Pvio_g10498.t1	4.17	1.65	7.28	2.57	5.19
Pvio_g10499.t1	68.45	8.5	2.07	0.48	15.59
Pvio_g105.t1	3.12	1.06	4.58	0.76	4.86
Pvio_g1050.t1	40.33	95.4	79.05	74.63	967.1
Pvio_g10500.t1	0.15	0.04	0.65	0.14	0.1
Pvio_g10501.t1	10.07	3.8	4.7	1.79	7.05
Pvio_g10502.t1	5.03	1.81	2.23	1.04	5.22
Pvio_g10503.t1	15.69	2.96	8.79	7.29	23.16
Pvio_g10504.t1	0	0	0	0	0
Pvio_g10505.t1	0.25	0	0.27	0.16	0.24
Pvio_g10506.t1	0.07	0.03	0	0	0.19
Pvio_g10507.t1	114.39	21.85	0.57	0.37	5.87
Pvio_g10508.t1	25.43	17.15	10.78	10.13	13.4
Pvio_g10509.t1	48.5	10.37	0.84	1.67	1.9
Pvio_g1051.t1	9.5	51.5	45.69	42.1	68.58
Pvio_g10510.t1	0.19	1.38	1.43	1.44	16.52
Pvio_g10511.t1	1.04	1.01	2.5	0.94	3.55
Pvio_g10512.t1	5	3.2	7.48	4.14	5.59
Pvio_g10513.t1	2.2	0.89	3.2	4.46	3.9
Pvio_g10514.t1	8.74	0.4	0.16	0.15	1.72
Pvio_g10515.t1	0.43	0	0	0	1.52
Pvio_g10516.t1	18.22	12.36	8.23	6.08	6.7
Pvio_g10517.t1	30.11	10.17	7.72	7.52	10.49
Pvio_g10518.t1	0.3	0.12	0	0.15	0
Pvio_g10519.t1	0.69	1.11	0.93	0.59	0.38
Pvio_g1052.t1	0	0	4.85	2.54	0
Pvio_g10520.t1	11.84	14.41	21.49	15.7	18.91
Pvio_g10521.t1	5.55	4.64	6.31	6.88	0.92
Pvio_g10522.t1	1.18	3.82	4.09	1.19	2.74
Pvio_g10523.t1	13.55	2.8	13.39	9.58	13.83
Pvio_g10524.t1	2.2	11.23	19.43	25.58	25.18
Pvio_g10525.t1	0.57	1.38	4.18	0	0
Pvio_g10526.t1	3.82	4.86	8.29	1.8	5
Pvio_g10527.t1	19.27	6.73	3.46	2.6	17.14
Pvio_g10528.t1	11.23	44.3	20.39	8.48	42.58
Pvio_g10529.t1	1	7.04	5.4	3.01	3.23
Pvio_g1053.t1	75.52	50.5	154.39	65.17	72.78
Pvio_g10530.t1	24.76	16.71	12.76	22.12	32.99
Pvio_g10530.t2	23.88	24.55	20.16	18.9	9.93
Pvio_g10531.t1	16.06	14.9	16.14	13.07	11.4
Pvio_g10532.t1	21.86	23.05	19.2	17.8	14.82
Pvio_g10533.t1	11.62	0.77	0.42	0.45	3.07
Pvio_g10534.t1	194.28	5.87	1.82	0.59	26.54
Pvio_g10535.t1	14.25	22	13.27	8.31	8.82
Pvio_g10536.t1	105.67	122.9	112.34	170.64	52.78
Pvio_g10537.t1	67.42	54.97	16.17	12.85	35.33
Pvio_g10538.t1	114.39	5.65	0.39	0.6	33.66
Pvio_g10539.t1	643.39	295.27	40.89	28.35	209.05
Pvio_g1054.t1	65.88	22.57	95.7	81.1	138.56
Pvio_g10540.t1	30.19	10.06	9.06	8.91	11.01
Pvio_g10541.t1	1.14	0.63	0.73	0.26	2.83
Pvio_g10542.t1	5.11	7.17	32.79	3.17	7.87
Pvio_g10543.t1	14.06	2.22	2.45	2.47	6.53
Pvio_g10544.t1	9.65	8.07	13.4	10.54	20.73
Pvio_g10545.t1	7.82	6.24	8.22	9.01	3.62
Pvio_g10546.t1	37.98	9.28	23.24	20.16	30.03
Pvio_g10547.t1	71.23	50.2	47.78	26.85	91.73
Pvio_g10548.t1	138.62	169.74	74.61	80.09	72.07
Pvio_g10549.t1	1.92	2.33	2.85	1.74	2.67
Pvio_g1055.t1	14.4	0.57	1.5	0.77	3.64
Pvio_g10550.t1	25.37	91.62	25.21	18.58	9.05
Pvio_g10551.t1	0	0	0.05	0	0.21
Pvio_g10552.t1	1.47	4.16	1.44	3.7	2.57
Pvio_g10553.t1	28.43	12.24	25.6	26.92	30.81
Pvio_g10554.t1	0	0	0	0	0
Pvio_g10555.t1	6.5	2.65	3.21	1.81	4.27
Pvio_g10556.t1	0.35	0.94	4.48	21.4	18.21
Pvio_g10557.t1	0.92	0.53	2.42	2.15	6.86
Pvio_g10558.t1	0.46	0.35	0.09	0.17	0.14
Pvio_g10559.t1	52.2	23.44	5.37	9.39	11.72
Pvio_g1056.t1	0.24	0	0	0.36	1.64
Pvio_g10560.t1	24.62	5.68	47.09	27.6	16.77
Pvio_g10561.t1	9.06	15.29	17.55	13.09	17.12
Pvio_g10562.t1	14.59	32.58	33.64	25.18	27.74
Pvio_g10563.t1	26.89	17.79	39.53	69.3	50.87
Pvio_g10564.t1	6.65	0.03	0	0.08	1.4
Pvio_g10565.t1	109.32	63.77	26.19	30.04	34.2
Pvio_g10566.t1	421.29	453.05	680.97	547.09	999.56
Pvio_g10567.t1	10.17	8.31	11.31	8.66	9.04
Pvio_g10568.t1	11.23	8.39	9.09	8.28	15.24
Pvio_g10569.t1	0.43	1.53	0.39	0.04	0.34
Pvio_g1057.t1	31.97	0.74	0.41	0	3.89
Pvio_g10570.t1	16.09	2.69	7.86	7.04	11.36
Pvio_g10571.t1	42.68	28.86	23.88	14.74	29.41
Pvio_g10572.t1	78.44	16.21	10.82	8.03	47.43
Pvio_g10573.t1	26.89	7.94	3.12	1.71	3.95
Pvio_g10574.t1	18.87	2.41	15.2	11.87	17.76
Pvio_g10575.t1	147.78	293.06	57.28	41.46	48.99
Pvio_g10576.t1	0.42	0.64	0.16	0.47	0.53
Pvio_g10577.t1	279.01	103.33	88.06	75.13	291.53
Pvio_g10578.t1	118.39	24.2	2.33	0.47	9.15
Pvio_g10579.t1	31.92	3.43	3.9	1.34	5.5
Pvio_g1058.t1	2.37	6.48	7.84	10.44	7.55
Pvio_g10580.t1	0.39	0.37	0.21	0	0.6
Pvio_g10581.t1	28.59	23.47	16.95	13.19	11.99
Pvio_g10582.t1	13.3	3.94	1.35	0.39	8.67
Pvio_g10583.t1	0.16	0.26	0.37	0.49	0.32
Pvio_g10584.t1	275.81	392.63	352.03	319.22	481.34
Pvio_g10585.t1	23.95	23.15	12.54	11.09	6.5
Pvio_g10586.t1	53.78	40.5	818.92	1037.66	966.65
Pvio_g10587.t1	6.74	10.81	8.56	10.98	10.59
Pvio_g10588.t1	27.46	55	44.84	38.9	44.69
Pvio_g10589.t1	73.56	32.18	37.53	28.05	70.69
Pvio_g1059.t1	6.18	0.38	0	0.15	0.17
Pvio_g10590.t1	0.29	7.76	3.34	1.77	3
Pvio_g10591.t1	4.75	2.76	1.27	1.06	1.41
Pvio_g10592.t1	4.92	1.33	1.06	0.3	3.44
Pvio_g10593.t1	222.92	371.05	259.4	227.03	195.61
Pvio_g10594.t1	3.97	26.49	13.96	13.37	13.98
Pvio_g10595.t1	92.2	145.08	151.42	165.73	131.4
Pvio_g10596.t1	0.41	0.25	0.47	0.31	0.69
Pvio_g10597.t1	7.07	6.12	3.6	4.13	4.1
Pvio_g106.t1	4.92	4.89	9.15	8.63	4.86
Pvio_g1060.t1	0.33	2.37	9.04	8.79	47.25
Pvio_g1061.t1	25.94	36.19	34.32	34.32	28.56
Pvio_g1062.t1	0	0	2.32	2.43	153.42
Pvio_g1063.t1	154	116.8	91.87	101.36	74.09
Pvio_g1064.t1	3.69	2.6	3.14	2.89	2.72
Pvio_g1065.t1	10.88	2.53	2.01	0.6	6.56
Pvio_g1066.t1	42.38	57.02	65.09	50.83	48.04
Pvio_g1067.t1	23.13	22.5	18.41	11.37	12.9
Pvio_g1068.t1	31.86	3.19	1.76	1.44	4.07
Pvio_g1069.t1	41.89	48.52	105.94	85.01	87.51
Pvio_g107.t1	9.69	19.01	500.11	500.49	137.81
Pvio_g1070.t1	0	3.28	145.17	132.27	118.14
Pvio_g1071.t1	12.45	551.03	514.89	378.56	163.12
Pvio_g1072.t1	16.6	4.73	1.5	0.92	3.25
Pvio_g1073.t1	100.25	108.91	30.55	15.89	26.95
Pvio_g1074.t1	372.47	318.7	791.39	673.3	119.13
Pvio_g1075.t1	8.47	15.72	23.56	17.41	14.72
Pvio_g1076.t1	1495.61	98.85	46.79	27.21	139.13
Pvio_g1077.t1	19.81	16.91	15.69	14.32	13.2
Pvio_g1078.t1	6.59	481.66	1455.63	1067.65	1477.32
Pvio_g1079.t1	9.77	68.9	170.17	120.11	201.06
Pvio_g108.t1	17.52	11.63	21.35	23.63	21.01
Pvio_g1080.t1	22.89	1.15	0.36	0	3.39
Pvio_g1081.t1	14.12	5.94	178.17	292.3	252.73
Pvio_g1082.t1	6.55	18.64	35	23.07	33.45
Pvio_g1083.t1	1885.84	1419.35	1650.16	1337.13	2352.5
Pvio_g1084.t1	59.73	41.69	37.96	41.36	113.1
Pvio_g1085.t1	23.74	9.33	9.47	0.96	27.81
Pvio_g1086.t1	85.51	47.05	76.74	63.27	123.13
Pvio_g1087.t1	22.6	16.02	5.89	4.58	8.46
Pvio_g1088.t1	24.99	15.4	36.75	31.98	39.42
Pvio_g1089.t1	28.99	34.04	32.19	33.38	34.51
Pvio_g109.t1	252.52	284.72	77.34	62.74	98.77
Pvio_g1090.t1	25.08	10.43	8.03	11.81	9.47
Pvio_g1091.t1	0.24	0	0.84	0.71	0.67
Pvio_g1092.t1	41.54	9.23	4.77	8.39	19.74
Pvio_g1093.t1	15.96	0.97	0	5.21	6.86
Pvio_g1094.t1	202.96	303.7	277.25	75.06	93.12
Pvio_g1095.t1	18.65	3.91	4.96	3.2	5.4
Pvio_g1096.t1	2.87	0.16	0	0.1	0.66
Pvio_g1097.t1	2.36	7.56	23.53	18	15.45
Pvio_g1098.t1	37.01	46.76	16.09	7.31	37.27
Pvio_g1099.t1	4.65	632.55	536.52	502.44	855.01
Pvio_g11.t1	8.33	279.51	188.08	136.23	73.36
Pvio_g110.t1	25.82	15.09	15.64	14.3	22.98
Pvio_g1100.t1	7.01	9.67	12.55	13.97	5.74
Pvio_g1101.t1	58.1	92.09	57.34	44.61	49.84
Pvio_g1102.t1	6.51	2.09	4.19	3.65	4.1
Pvio_g1103.t1	44.39	9.19	32.49	39.32	76.34
Pvio_g1104.t1	100.44	87.85	116.09	160.81	42.44
Pvio_g1105.t1	15.32	10.23	11.65	3.6	17.25
Pvio_g1106.t1	2.58	16.08	12.63	4.63	2.54
Pvio_g1107.t1	1444.09	1773.74	340.43	126.34	661.12
Pvio_g1108.t1	2.69	3.26	8.11	11.59	6.29
Pvio_g1109.t1	44.69	46.23	57.98	62.75	96.1
Pvio_g111.t1	46.72	67.45	55.02	46.03	66.69
Pvio_g1110.t1	12.81	2.37	1.97	3.09	4.92
Pvio_g1111.t1	35.43	27.64	65.58	35.15	67.11
Pvio_g1112.t1	19.81	177.76	144.19	89.45	106.39
Pvio_g1113.t1	80.46	266.79	92.52	50.52	32.18
Pvio_g1114.t1	0.77	0.93	67.87	190.64	9353.57
Pvio_g1115.t1	5.64	0.37	0.56	0.46	2.29
Pvio_g1116.t1	1.16	20.89	24.4	7.41	1.39
Pvio_g1117.t1	0.25	2.7	1.46	0.75	0.17
Pvio_g1118.t1	33.84	56.81	72.26	76.91	67.14
Pvio_g1119.t1	37.8	129.42	186.31	174.44	69.77
Pvio_g112.t1	2.35	0.1	0.15	0.35	4.96
Pvio_g1120.t1	2.41	2.92	9.34	3.61	5.57
Pvio_g1121.t1	73.71	191.94	179.22	184.52	179.68
Pvio_g1122.t1	37.57	22.17	23.54	19.88	24.4
Pvio_g1123.t1	21.66	18.03	13.52	11.82	11.43
Pvio_g1124.t1	8.06	0.63	2.23	0.85	2.61
Pvio_g1125.t1	1.51	45.48	801.69	1135.33	44.02
Pvio_g1126.t1	8.54	3.49	5.6	4.38	6.66
Pvio_g1127.t1	123.34	165.84	116.74	100.73	78.76
Pvio_g1128.t1	27.55	43.17	25.7	24.77	14.25
Pvio_g1129.t1	0	0.24	0	0	0
Pvio_g113.t1	1.32	0.62	5.54	3.94	0.69
Pvio_g1130.t1	143.34	71.41	120.25	91.58	185.83
Pvio_g1131.t1	118.52	136.51	165.8	166.64	176.32
Pvio_g1132.t1	3.94	0.5	1.47	0.54	0.42
Pvio_g1132.t2	10.7	2.37	1.16	0	0.74
Pvio_g1133.t1	2.71	364.78	339.78	278.44	205.55
Pvio_g1134.t1	21.06	7.63	3.21	1.69	16.69
Pvio_g1135.t1	75.92	129.75	59.3	49.59	41.08
Pvio_g1136.t1	1.14	0.04	0.31	0.33	0.78
Pvio_g1137.t1	9.12	0.03	0.54	1.35	6.05
Pvio_g1138.t1	26.02	1.65	21.91	27.74	31.81
Pvio_g1139.t1	22.81	40.26	55.47	77.01	157.21
Pvio_g114.t1	0.27	6.73	5.55	10.46	22.56
Pvio_g1140.t1	33.55	52.07	49.51	52.62	27.71
Pvio_g1141.t1	13.71	13.5	27.02	25.55	17.2
Pvio_g1142.t1	32.41	36	35.79	35.52	30.22
Pvio_g1143.t1	24.85	3.78	8.15	2.34	15.17
Pvio_g1144.t1	45.43	6.53	25.6	28.29	19.3
Pvio_g1145.t1	1.4	1.7	2.72	2.33	5.06
Pvio_g1146.t1	40.14	46.93	28.64	27.17	24.61
Pvio_g1147.t1	114.36	49.91	101.8	114.8	52.82
Pvio_g1148.t1	6.79	0.87	0.25	0.24	3.67
Pvio_g1149.t1	215.26	87.5	19.35	17.85	25.4
Pvio_g115.t1	0.53	87.13	86.56	75.95	36
Pvio_g1150.t1	186.64	247.64	197.72	198.87	116.07
Pvio_g1151.t1	4.85	2.4	2.83	0.87	3.3
Pvio_g1152.t1	2.04	0.52	1.73	0.14	2.54
Pvio_g1153.t1	7.36	14.67	6.61	6.92	7.19
Pvio_g1154.t1	2903.16	56.95	7.27	1.27	38.69
Pvio_g1155.t1	0.1	9.78	38.39	33.54	28.16
Pvio_g1156.t1	0	0.73	9.81	10.1	6.81
Pvio_g1157.t1	0	0.09	25.87	51.32	64.25
Pvio_g1158.t1	3.2	4.86	8.12	3.64	14.21
Pvio_g1159.t1	2.23	15.01	14.24	12.36	5.11
Pvio_g116.t1	7.84	8.67	20.53	15.91	17.88
Pvio_g1160.t1	34.78	0.29	0.07	0	2.25
Pvio_g1161.t1	2.66	0	0	0	2.3
Pvio_g1162.t1	0	0.46	4.83	14.27	159.21
Pvio_g1163.t1	17.82	18.36	33.18	29.15	28.43
Pvio_g1164.t1	15.4	1.23	16.54	11.8	16.29
Pvio_g1165.t1	43.77	108.1	124.8	120.13	82.04
Pvio_g1166.t1	33.05	30.72	181.63	131.92	154.07
Pvio_g1167.t1	18.57	18.41	18.65	14.37	18.5
Pvio_g1168.t1	149.46	222.08	72.6	68.99	48.32
Pvio_g1169.t1	24.47	190.51	105.37	92.56	78.54
Pvio_g117.t1	11.35	10.36	24.84	19.74	28.51
Pvio_g1170.t1	5.35	19.54	25.44	17.05	21.17
Pvio_g1171.t1	3.01	46.57	11.43	26.94	48.01
Pvio_g1172.t1	1.43	29.5	126.54	124.64	80.11
Pvio_g1173.t1	42.74	30.8	35.81	30.75	34.54
Pvio_g1174.t1	148.62	256.06	155.48	152.77	71.95
Pvio_g1175.t1	1.84	0.29	0.24	0.28	1.47
Pvio_g1176.t1	17.9	15.27	30.08	15.51	26.35
Pvio_g1177.t1	33.82	13.83	23.15	20.85	22.95
Pvio_g1178.t1	45.8	80.68	79.28	79.67	84.17
Pvio_g1179.t1	22.87	15.37	35.15	55.48	177.11
Pvio_g118.t1	12.39	6.34	6.31	3.57	10.58
Pvio_g1180.t1	5.49	2.88	3.81	3.33	5.04
Pvio_g1181.t1	6.68	2.49	1.49	0.4	2.98
Pvio_g1182.t1	18.75	25.84	11.89	9.73	15.28
Pvio_g1183.t1	1.51	0.46	0.8	0.65	1.16
Pvio_g1184.t1	37.43	6.48	8.68	4.2	12.67
Pvio_g1185.t1	0	0	0	0	0
Pvio_g1186.t1	34.89	22.08	14.81	15.44	10.26
Pvio_g1187.t1	257.69	209.13	291.11	495.61	49.89
Pvio_g1188.t1	277.12	134.31	78.47	103.28	71.5
Pvio_g1189.t1	6.59	8.54	5.63	4.45	7.08
Pvio_g119.t1	25.96	23.96	12.54	8.76	16.11
Pvio_g1190.t1	21.38	3.71	3.8	3.4	9.34
Pvio_g1191.t1	5.92	1.22	1.49	1.12	4.06
Pvio_g1192.t1	12.04	17.28	17.98	10.24	18.3
Pvio_g1193.t1	6.93	0.33	0.51	1.45	4.37
Pvio_g1194.t1	3.52	0.25	0.12	0.12	0.68
Pvio_g1195.t1	6.58	1.13	1.41	1.33	2.7
Pvio_g1196.t1	0	0.27	0	0	0.38
Pvio_g1197.t1	2.47	145.14	130.88	117.29	134.55
Pvio_g1198.t1	120.94	332.82	97.39	75.8	117.35
Pvio_g1199.t1	15.7	20.96	12.31	9.78	24.82
Pvio_g12.t1	26.96	23.14	21.99	12.66	26.81
Pvio_g120.t1	60.08	27.74	55.33	74.93	54.63
Pvio_g1200.t1	21.59	105.16	72.86	67.63	42.3
Pvio_g1201.t1	27.77	29.06	34.79	34.33	25.01
Pvio_g1202.t1	191.89	91.68	95.59	112.23	67.1
Pvio_g1203.t1	14.52	10.64	2.91	1.8	9.14
Pvio_g1204.t1	1226.74	492.06	28.58	7.25	319.29
Pvio_g1205.t1	37.83	117.83	123.46	90.52	107.85
Pvio_g1206.t1	18.33	6.16	25.05	18.97	26.45
Pvio_g1207.t1	4.65	8.52	3.86	2.41	2.57
Pvio_g1208.t1	92.54	235.01	89.24	56.41	48.12
Pvio_g1209.t1	58.06	345	334.6	338.29	301.98
Pvio_g121.t1	5.95	6.93	42.5	80.66	613.89
Pvio_g1210.t1	1.96	12.98	17.64	6.03	2.92
Pvio_g1211.t1	1.54	13.05	1.29	0.42	7.5
Pvio_g1212.t1	5.61	10	17.78	14.01	15.09
Pvio_g1213.t1	0.67	0.75	1.96	2.26	0.38
Pvio_g1214.t1	0	2.47	0	0	575.38
Pvio_g1215.t1	7.27	3.37	4.34	4.89	4.33
Pvio_g1216.t1	22.31	16.49	26.24	23.31	20.67
Pvio_g1217.t1	8.01	29.13	22.9	19.45	22.52
Pvio_g1218.t1	35.72	28.33	108.08	125.64	49.51
Pvio_g1219.t1	22.63	22.79	15.42	18.05	14.94
Pvio_g122.t1	39.25	34.99	42.97	36.09	38.57
Pvio_g1220.t1	21.35	9.21	3.29	5.19	8.79
Pvio_g1221.t1	1.71	0.59	0.46	0.68	0.46
Pvio_g1222.t1	24.49	3.02	2.33	1.53	8.19
Pvio_g1223.t1	29.64	55.98	74.9	67.69	71.76
Pvio_g1224.t1	154.55	326.92	116.8	139.13	46.57
Pvio_g1225.t1	0	0	0	0	0
Pvio_g1226.t1	0	0	0	0	0
Pvio_g1227.t1	0	0	0	0	0
Pvio_g1228.t1	0	0	0	0	0
Pvio_g1229.t1	82.12	77.4	68.31	55.95	124.66
Pvio_g123.t1	0.95	0.58	5.22	4.98	5.84
Pvio_g1230.t1	108.57	113.78	149.62	145.9	151.26
Pvio_g1231.t1	140.84	29.86	379.18	202.21	417.09
Pvio_g1232.t1	13.45	13.49	24.83	23.01	22.18
Pvio_g1233.t1	1.69	0.96	0.48	0.24	2.47
Pvio_g1234.t1	3.02	26.66	37.57	20.11	2.95
Pvio_g1235.t1	194.06	157.45	50.48	40.44	60.95
Pvio_g1236.t1	136.35	252.9	77.49	49.75	61.9
Pvio_g1237.t1	15.8	18	28.11	24.23	24
Pvio_g1238.t1	50.6	21.97	14.69	16.95	10.52
Pvio_g1239.t1	5.76	18.42	8.5	6.64	4.24
Pvio_g124.t1	12.36	0.52	1.09	1.29	5.85
Pvio_g1240.t1	125.69	47.99	119.46	61.25	145.34
Pvio_g1241.t1	46.58	11.08	3.36	4.27	21.01
Pvio_g1242.t1	0.49	0.14	0.06	0	0
Pvio_g1243.t1	14.56	12.57	28.81	25.96	35.48
Pvio_g1244.t1	5.27	42.18	35.1	40.75	8.73
Pvio_g1245.t1	0.14	0.35	64.04	70.71	207.99
Pvio_g1246.t1	1.64	3.48	1.08	0.46	3.11
Pvio_g1247.t1	5.73	5.46	5.37	5.37	4.78
Pvio_g1248.t1	47.94	22.41	22.08	17.62	33.44
Pvio_g1249.t1	50.63	75.49	155.32	151.2	90.24
Pvio_g125.t1	64.38	3.04	3.07	15.97	13.58
Pvio_g1250.t1	0.32	0.38	0.24	0.47	0.27
Pvio_g1251.t1	64.31	403.02	245.32	247.18	254.75
Pvio_g1252.t1	366.17	70.97	3.78	0	10.22
Pvio_g1253.t1	3.61	2.82	2.31	3.36	2.96
Pvio_g1254.t1	44.86	51.57	39.18	43.19	30
Pvio_g1255.t1	3.43	12.82	9.34	3.06	4.43
Pvio_g1256.t1	26.2	10.08	10.77	11.34	11.82
Pvio_g1257.t1	91.36	66.57	16.36	18.81	27.45
Pvio_g1258.t1	1.27	0.28	2.37	2.93	2.81
Pvio_g1259.t1	329.9	144.53	136.28	146.61	177.9
Pvio_g126.t1	11.65	12	9.42	8.61	10.65
Pvio_g1260.t1	27.57	3.3	45.66	46.88	69.4
Pvio_g1261.t1	1.55	0.78	1.13	1.11	0.71
Pvio_g1262.t1	13.49	10.73	7.71	12.37	10.1
Pvio_g1263.t1	0.53	0.24	7.7	8.46	40.46
Pvio_g1264.t1	22.08	4.44	21.47	17.95	34.72
Pvio_g1265.t1	1.08	37.6	35.41	9.43	2.66
Pvio_g1266.t1	99.05	96.51	30.89	30.21	44.75
Pvio_g1267.t1	11.92	4.31	12.84	7.97	18.62
Pvio_g1268.t1	490.56	406.86	386.79	357.51	388.2
Pvio_g1269.t1	75.67	72.94	123.27	127.31	113.07
Pvio_g127.t1	4.22	4.29	6.33	4.75	4.3
Pvio_g1270.t1	5.88	46.42	27.68	13.28	17.79
Pvio_g1271.t1	30.05	5.12	6.6	3.14	7.95
Pvio_g1272.t1	5.73	3.4	11.95	9.89	7.33
Pvio_g1273.t1	9.74	55.62	117.2	84.2	175.08
Pvio_g1274.t1	171.39	373.45	199.29	205.76	110.82
Pvio_g1275.t1	7.04	6.21	29.94	39.38	31.12
Pvio_g1276.t1	6.14	1.96	1.47	0.96	8.01
Pvio_g1277.t1	297.55	250.08	89.72	101.28	179.6
Pvio_g1278.t1	55.69	121.73	60.17	47.47	83.6
Pvio_g1279.t1	0.99	73.06	70.19	71.09	91.61
Pvio_g128.t1	0.56	1.2	8.93	12.09	278
Pvio_g1280.t1	0	0.22	1.25	1.33	47.09
Pvio_g1281.t1	4.64	6.11	19.82	10.75	9.58
Pvio_g1282.t1	13.56	10.08	13.54	7.93	19.73
Pvio_g1283.t1	21.15	5.73	24.27	30.09	41.08
Pvio_g1284.t1	30.3	15.72	25.05	21.73	20.17
Pvio_g1285.t1	112.44	81.88	74.44	69.53	57.45
Pvio_g1286.t1	24.8	118.04	311.89	318.05	498.33
Pvio_g1287.t1	344.45	85.38	29.23	17.02	80.12
Pvio_g1288.t1	6.04	6.56	2.71	2.95	4.16
Pvio_g1289.t1	53.22	53.39	37.34	33.03	50.79
Pvio_g129.t1	0	0	0	0	0
Pvio_g1290.t1	6.9	18.92	27.73	39.87	27.57
Pvio_g1291.t1	50.7	9.19	54.51	61.15	81.35
Pvio_g1292.t1	17.01	37.22	17.69	9.37	6.96
Pvio_g1293.t1	5.64	6.3	10.04	9.13	8.44
Pvio_g1294.t1	16.46	3.59	10.26	11.58	9.58
Pvio_g1295.t1	33.16	5.75	2.86	2.96	21.67
Pvio_g1296.t1	1.22	2.27	14.55	6.87	21.29
Pvio_g1297.t1	35.35	65.21	40.79	39.5	47.65
Pvio_g1298.t1	11.68	2.34	18.73	18.93	25.56
Pvio_g1299.t1	0	0	0	0	181.2
Pvio_g13.t1	56.91	27.45	35.08	33.14	35.56
Pvio_g130.t1	135.4	180.53	767.01	1265.98	653.62
Pvio_g1300.t1	19.36	30.81	29.79	28.6	21.61
Pvio_g1301.t1	113.44	107.83	100.09	98.41	120.01
Pvio_g1302.t1	12.05	11.14	5.45	5.94	7.41
Pvio_g1303.t1	147.91	454.15	331.49	227.6	221.57
Pvio_g1304.t1	29.74	163.52	90.71	55.77	62.15
Pvio_g1305.t1	91.78	171.38	69.29	64	40.99
Pvio_g1306.t1	8.59	6.33	6.64	6.51	5.49
Pvio_g1307.t1	136.34	33.42	60.11	32.84	63.36
Pvio_g1308.t1	69.39	62.58	64.26	61.65	78.07
Pvio_g1309.t1	9.74	1.07	0.17	0.16	2.21
Pvio_g131.t1	216.77	143.15	52.28	53.49	122.85
Pvio_g1310.t1	12.41	1.43	13.92	21.9	81.59
Pvio_g1311.t1	6.65	1.89	0.93	0.17	0.74
Pvio_g1312.t1	5.87	5.24	12.74	12.93	11.94
Pvio_g1313.t1	1.16	10.45	17.73	5.95	2.26
Pvio_g1314.t1	6.27	1399.69	4711.92	8189.24	249.62
Pvio_g1315.t1	1.55	8.02	14.31	11.85	13.91
Pvio_g1316.t1	42.55	33.37	35.86	44.82	54.32
Pvio_g1317.t1	39.11	66.83	41.01	44.28	29.33
Pvio_g1318.t1	8.89	74.39	130.69	115.96	154.02
Pvio_g1319.t1	167.98	156.95	126.58	134.97	107.16
Pvio_g132.t1	4.78	38.85	22.38	18.75	37.34
Pvio_g1320.t1	0.66	28.58	106.09	88.99	105.81
Pvio_g1321.t1	44.52	83.33	57.66	43.78	41.54
Pvio_g1322.t1	0.75	0.16	0.57	0.66	1.3
Pvio_g1323.t1	38.42	117.93	161.85	158.08	200.29
Pvio_g1324.t1	470.38	25.95	0.68	1.28	13.51
Pvio_g1325.t1	4.36	9.82	10.16	4.54	5.82
Pvio_g1326.t1	49.37	76.63	104.19	88.05	85.95
Pvio_g1327.t1	4.29	0.9	0.02	0	1.21
Pvio_g1328.t1	0.27	181.18	2.03	0	1.4
Pvio_g1329.t1	15.91	58.94	68.38	50.6	60.13
Pvio_g133.t1	6.44	5.34	37.53	45.76	4.79
Pvio_g1330.t1	14.14	11.22	2.42	2.7	5.44
Pvio_g1331.t1	88.55	87.66	137.42	139.81	151.95
Pvio_g1332.t1	50.57	0.88	0.61	0.27	10.5
Pvio_g1333.t1	16.52	2.96	2.92	3.31	4.63
Pvio_g1334.t1	1.86	3.33	6.65	3	3.88
Pvio_g1335.t1	0.52	0.61	0.97	1.98	0.56
Pvio_g1336.t1	2.62	3.23	5.73	6.51	0.86
Pvio_g1337.t1	1.96	5	12.57	14.89	29.32
Pvio_g1338.t1	0	1.26	1.79	0.22	2.77
Pvio_g1339.t1	101.77	77.58	114.74	96.45	156.76
Pvio_g134.t1	16.55	2.29	2.99	1.16	14.74
Pvio_g1340.t1	2.92	27.49	20.96	4.95	9.36
Pvio_g1341.t1	101.97	212.08	89.27	86.37	49.55
Pvio_g1342.t1	0	0	0.54	0.07	72.27
Pvio_g1343.t1	78.6	83.46	143.38	162.78	230.73
Pvio_g1344.t1	27.96	17.04	11.61	7.57	14.77
Pvio_g1345.t1	0.23	0	1.04	1.04	0.4
Pvio_g1346.t1	13.56	7.6	8.67	7.04	12.94
Pvio_g1347.t1	14.15	12.87	8.84	8.26	5.14
Pvio_g1348.t1	23.48	28.49	11.7	3.86	12.45
Pvio_g1349.t1	60.32	72.36	58.54	67.71	54.32
Pvio_g135.t1	86.78	92.46	72.92	56.89	52.53
Pvio_g1350.t1	99.74	127.46	150.26	133.75	300.15
Pvio_g1351.t1	0.13	0.16	5.47	1.81	18.16
Pvio_g1352.t1	134.8	686.74	354.2	315.78	227.15
Pvio_g1353.t1	1032.69	465.58	1005.74	1113.38	773.88
Pvio_g1354.t1	15.09	7.12	8.87	9.08	10.19
Pvio_g1355.t1	196.99	252.29	131.61	85.95	97.09
Pvio_g1356.t1	1.06	19.97	326.92	251.15	251.88
Pvio_g1357.t1	30.71	26.84	1.49	2.25	2.28
Pvio_g1358.t1	26.06	25.63	38.59	32.33	38.23
Pvio_g1359.t1	64.41	58.65	72.34	55.71	48.98
Pvio_g136.t1	41.2	50.78	35.54	31.77	49.98
Pvio_g1360.t1	7.98	0.98	2.95	4.81	5.58
Pvio_g1361.t1	79.86	6.85	6.66	6.65	28.12
Pvio_g1362.t1	91.77	191.09	144.57	129.37	124.18
Pvio_g1363.t1	10.43	6.83	4.21	4.16	6.83
Pvio_g1364.t1	40.59	5.9	20.53	16.88	36.47
Pvio_g1365.t1	1.76	0.33	18.2	3.85	15.82
Pvio_g1366.t1	2.36	0	14.04	3.57	6.85
Pvio_g1367.t1	2.57	0.22	11.05	3.03	12.51
Pvio_g1368.t1	161.39	152.2	101.28	109.12	76.16
Pvio_g1369.t1	11.74	37.41	47.01	42.1	28.61
Pvio_g137.t1	0.36	5.33	61.54	85.68	0.24
Pvio_g1370.t1	26.44	15.69	25.69	25.68	65.35
Pvio_g1371.t1	34.03	193.28	636.17	546.48	728.63
Pvio_g1372.t1	291.92	291.49	218.74	213.94	266.5
Pvio_g1373.t1	321.53	516.85	807.96	801.25	1245.57
Pvio_g1374.t1	41.42	49.9	18.52	19.37	24.73
Pvio_g1375.t1	42.88	90.93	101.47	94.79	101.61
Pvio_g1376.t1	43.79	28.81	48.51	64.11	149.12
Pvio_g1377.t1	23.28	26.83	26.94	20.91	21.91
Pvio_g1378.t1	6.12	2.18	7.93	5.52	9.65
Pvio_g1379.t1	1.73	431.78	1441.74	1227.43	1259.52
Pvio_g138.t1	2.42	12.91	3704.84	3689.15	269.27
Pvio_g1380.t1	75.34	63.8	74.15	63.38	118.55
Pvio_g1381.t1	17.91	21.56	25.49	22.12	24.46
Pvio_g1382.t1	58.05	41.52	111.39	104.3	148.27
Pvio_g1383.t1	96.75	211.12	223.9	165.74	134.3
Pvio_g1384.t1	12.2	6.82	17.63	15.09	15.32
Pvio_g1385.t1	43.98	44.28	43.74	42.69	30.1
Pvio_g1386.t1	14.75	18.95	16.04	16.91	12.07
Pvio_g1387.t1	242.07	786.81	338.53	247.17	337.78
Pvio_g1388.t1	13.95	10.17	20.15	16.53	15.13
Pvio_g1389.t1	33.73	13.06	12.82	9.3	11.91
Pvio_g139.t1	71.68	100.28	94.09	76.05	42.78
Pvio_g1390.t1	26.25	13.36	37.57	33.52	52.46
Pvio_g1391.t1	100.3	47.42	81.31	101.35	90.04
Pvio_g1392.t1	316.94	351.69	420.25	393.13	360.02
Pvio_g1393.t1	53.34	64.67	81.03	55.98	95.92
Pvio_g1394.t1	64.16	56.86	71.72	65.12	149.34
Pvio_g1395.t1	120.91	68.68	68.98	69.5	83.6
Pvio_g1396.t1	15.76	5.12	3.51	2.17	20.51
Pvio_g1397.t1	1178.56	2437.04	1654.54	2178.88	2218.85
Pvio_g1398.t1	7.13	2.9	5.06	5.33	6.41
Pvio_g1399.t1	13.08	8.64	1.15	1.12	6.1
Pvio_g14.t1	58.26	85.67	26.62	33.99	18.22
Pvio_g140.t1	488.44	657.95	238.2	284.26	216.78
Pvio_g1400.t1	2.47	1.33	3.16	1.23	1.69
Pvio_g1401.t1	10.09	12.79	17.85	11.63	14.16
Pvio_g1402.t1	22.69	7.01	6.44	5.47	10.26
Pvio_g1403.t1	15.19	14.54	12.63	14.79	8.39
Pvio_g1404.t1	108.56	102.21	81.01	47.78	71.73
Pvio_g1405.t1	600.1	88.75	61.72	62.29	68.72
Pvio_g1406.t1	171.76	61	111.38	102.42	120.12
Pvio_g1407.t1	42.68	52.31	42.53	33.28	32.54
Pvio_g1408.t1	0.56	0.78	1.46	2.28	92.62
Pvio_g1409.t1	8.24	1.56	6.34	4.46	6.09
Pvio_g141.t1	54.32	81.41	60.87	52.88	40.21
Pvio_g1410.t1	42.31	49.59	54.32	56.68	48.45
Pvio_g1411.t1	48.36	90.25	260.02	272.15	361.33
Pvio_g1412.t1	158.77	124.1	65.34	57.65	57.17
Pvio_g1413.t1	18.32	17.22	15.04	12.57	30.02
Pvio_g1414.t1	72.41	52.19	38.39	34.58	27.1
Pvio_g1415.t1	41.35	18.42	6.51	2.99	14.06
Pvio_g1416.t1	0	0	22.69	51.76	28.5
Pvio_g1417.t1	13.6	6.42	7.19	1.92	14.47
Pvio_g1418.t1	0.5	0.97	36.14	49.95	244
Pvio_g1419.t1	538.22	71.54	11.19	3.48	222.03
Pvio_g142.t1	35.76	32.62	18.64	14.85	18.31
Pvio_g1420.t1	0.94	7.85	24.25	33.3	59.76
Pvio_g1421.t1	59.3	28.61	47.66	36.65	63.58
Pvio_g1422.t1	16.61	5.02	22.41	22.93	18.38
Pvio_g1423.t1	123.18	220.12	133	125.49	49.58
Pvio_g1424.t1	11.51	46.56	94.12	125.86	174.8
Pvio_g1425.t1	128.38	2.48	0.13	0.13	4.75
Pvio_g1426.t1	2.45	0.07	0.04	0.04	0.1
Pvio_g1427.t1	82.21	88.96	91.09	91.67	103.03
Pvio_g1428.t1	0.19	0.08	0.3	0.39	7.4
Pvio_g1429.t1	15.37	35.71	14.7	14.2	12.82
Pvio_g143.t1	0.24	0.95	0.36	0.09	0.3
Pvio_g1430.t1	85.7	182.33	82.52	79.61	71.47
Pvio_g1431.t1	80.61	78.62	48.41	56.78	28.83
Pvio_g1432.t1	14.1	13.29	25.36	40.62	28.85
Pvio_g1433.t1	44.86	43.67	31.2	28.71	16.18
Pvio_g1434.t1	189.6	209.16	103.71	130.7	110.66
Pvio_g1435.t1	0.5	1.84	6.78	4.63	0.81
Pvio_g1436.t1	0.23	0.08	0.56	0.5	0.11
Pvio_g1437.t1	24.12	100.19	69.3	53.07	52.88
Pvio_g1438.t1	3.7	62.04	8.86	8.47	9.34
Pvio_g1439.t1	0.06	14.76	28.11	32.61	33.04
Pvio_g144.t1	27.96	27.71	23.82	21.82	15.3
Pvio_g1440.t1	1.65	42.28	61.02	62.27	77.39
Pvio_g1441.t1	4.98	2.47	4.27	2.33	15.31
Pvio_g1442.t1	35.83	20.36	3.43	7.51	7.22
Pvio_g1443.t1	15.53	28.41	42.05	38.19	28.63
Pvio_g1444.t1	447.23	408.25	243.5	229.25	151.82
Pvio_g1445.t1	89.55	61.61	67.8	68.74	241.11
Pvio_g1446.t1	0.05	0.07	0.05	0.06	1.6
Pvio_g1447.t1	4.96	19.16	6.27	6.76	12.12
Pvio_g1448.t1	42.23	59.51	108.26	98.51	132.06
Pvio_g1449.t1	106.76	23.91	9.16	4.33	9.79
Pvio_g145.t1	4.49	3.2	3.51	1.39	2.63
Pvio_g1450.t1	10.48	1.78	0.5	0.97	4.09
Pvio_g1451.t1	39.89	14.36	25.59	29.8	22.15
Pvio_g1452.t1	0.77	32.82	19.4	77.08	1.09
Pvio_g1453.t1	46.02	40.62	19.54	29.45	31.63
Pvio_g1454.t1	23.87	45.48	48.44	35.76	34.58
Pvio_g1455.t1	53.45	5.13	3.83	2.06	18.8
Pvio_g1456.t1	88.47	82.36	104.19	79.71	43.81
Pvio_g1457.t1	19.59	15.53	2.45	1.11	7.69
Pvio_g1458.t1	8.18	0.45	0	0.04	1.04
Pvio_g1459.t1	11.09	21.08	42	39.09	30.56
Pvio_g146.t1	17.58	80.23	78.19	49.39	53.86
Pvio_g1460.t1	2.1	5.86	7.25	3.75	4.38
Pvio_g1461.t1	72.11	77.37	38.63	47.85	37.18
Pvio_g1462.t1	58.47	29.17	19.44	12.66	68.95
Pvio_g1463.t1	214.85	273.47	334.1	238.23	383.37
Pvio_g1464.t1	104.66	146.08	122.58	148.05	62.58
Pvio_g1465.t1	10.62	8.65	7.88	5.54	4.86
Pvio_g1466.t1	42.7	7.64	1.15	0.35	1.07
Pvio_g1467.t1	44.22	14.58	11.71	13.35	12
Pvio_g1468.t1	4.87	1.99	2.23	0.45	4.88
Pvio_g1469.t1	5.46	23.79	39.48	13.75	8.93
Pvio_g147.t1	46.92	68.99	33.05	34.61	24.45
Pvio_g1470.t1	379.72	798.84	145.81	102.06	106.23
Pvio_g1471.t1	35.88	50.58	15.54	21.48	23.14
Pvio_g1472.t1	5.43	1.62	0.63	0.27	3.39
Pvio_g1473.t1	5	3.59	1.87	1.31	3.59
Pvio_g1474.t1	51.82	49.69	49.63	44.41	43.15
Pvio_g1475.t1	0.29	193.78	25.67	3.5	4.71
Pvio_g1476.t1	3.61	25.67	38.89	18.61	61.93
Pvio_g1477.t1	350.46	241.03	273.21	153.91	282.53
Pvio_g1478.t1	73.48	101.92	79.16	76.22	56
Pvio_g1479.t1	8.62	34.82	276.45	385.72	297.46
Pvio_g148.t1	734.77	142.19	159.87	140.32	147.63
Pvio_g1480.t1	6.59	2.27	9.73	13.25	13.87
Pvio_g1481.t1	104.78	116.19	139.21	119.7	185.65
Pvio_g1482.t1	3.05	98.46	541.25	684.85	920.25
Pvio_g1483.t1	33.29	9.09	22.07	22.77	29.64
Pvio_g1484.t1	1496.47	284.5	107.14	78.8	516.23
Pvio_g1485.t1	3.84	7.7	16.69	11.75	17.86
Pvio_g1486.t1	14.54	12.75	19.08	17.54	19.4
Pvio_g1487.t1	8.4	8.5	10.41	9.42	10.82
Pvio_g1488.t1	112.21	108.65	75.39	76.05	44.73
Pvio_g1489.t1	10.15	49.42	24.66	20.69	14.38
Pvio_g149.t1	213	223.13	209.28	131.73	129.24
Pvio_g1490.t1	30.96	22.84	54.49	62.61	68.7
Pvio_g1491.t1	429.64	721.67	375.17	443.47	466.03
Pvio_g1492.t1	0.1	0.19	0.82	0.43	0.78
Pvio_g1493.t1	278.63	21.36	1.58	0	49.87
Pvio_g1494.t1	606.06	677.95	505.93	503.97	366.28
Pvio_g1495.t1	26.9	10.24	10.38	9.33	7.86
Pvio_g1496.t1	23.25	1.59	1.76	0.65	3.42
Pvio_g1497.t1	0.75	3.62	1.2	2.13	2.02
Pvio_g1498.t1	79.89	26.16	60.39	89.18	55.99
Pvio_g1499.t1	4.93	22.89	27.41	13.32	11.01
Pvio_g15.t1	101.44	19.7	12.69	21.55	21.65
Pvio_g150.t1	145.03	0.42	0.19	0.13	0.66
Pvio_g1500.t1	124.94	143.11	121.17	111.88	160.92
Pvio_g1501.t1	1.49	2.13	2.12	2.18	1.4
Pvio_g1502.t1	25.41	11.64	14.47	12.37	11.97
Pvio_g1503.t1	2.01	75.67	4.95	1.48	3.97
Pvio_g1504.t1	6.4	1.96	2.54	0.75	6.34
Pvio_g1505.t1	15.27	9.92	25.72	30.28	31.79
Pvio_g1506.t1	29.03	53.18	18.11	22.1	21.85
Pvio_g1507.t1	8.68	14.71	24.97	25.57	33.34
Pvio_g1508.t1	8.71	16.15	4.57	4.94	3.3
Pvio_g1509.t1	32.55	12.76	27.86	26.02	27.75
Pvio_g151.t1	3.8	75.01	109.59	28.18	5.82
Pvio_g1510.t1	60.61	54.35	35.79	25.92	40.59
Pvio_g1511.t1	202.47	374.49	397.59	372.87	271.18
Pvio_g1512.t1	15.26	12.11	13.84	12.8	9.76
Pvio_g1513.t1	20.14	46.89	29.14	50.62	3.12
Pvio_g1514.t1	57.02	74.95	54	52.92	43.52
Pvio_g1515.t1	20.48	15.42	32.58	26.46	39.71
Pvio_g1516.t1	107.97	31.56	29.53	29.07	18.03
Pvio_g1517.t1	35.16	21.25	20.91	20.48	36.41
Pvio_g1518.t1	2.08	14.97	6.29	7.21	10.63
Pvio_g1519.t1	4.42	3.35	6.62	7.9	13.32
Pvio_g152.t1	45.29	40.43	46.76	67.26	26.65
Pvio_g1520.t1	0.9	0	8.85	13.29	72.38
Pvio_g1520.t2	0.99	2.3	12.2	11.58	105.75
Pvio_g1521.t1	114.2	14.35	86.51	109.52	24.44
Pvio_g1522.t1	1.73	1.93	0.04	4.09	1.44
Pvio_g1522.t2	0.99	1.53	0.09	2.48	0.82
Pvio_g1523.t1	2.88	2.5	0.06	2.88	0.87
Pvio_g1524.t1	91.28	75.03	45.39	27.75	35.95
Pvio_g1525.t1	14.72	8.4	12	8.26	11.91
Pvio_g1526.t1	34.67	15.36	15.17	106.87	21.14
Pvio_g1527.t1	229.98	418.57	111.51	150.12	86.95
Pvio_g1528.t1	2.07	2.55	3.66	4.32	3.56
Pvio_g1529.t1	0.17	5.13	48.29	47.66	13.94
Pvio_g153.t1	2.22	3.55	2.65	0.71	2
Pvio_g1530.t1	12.12	6.22	4.29	5.66	2.77
Pvio_g1531.t1	6.06	5.45	9.21	7.76	9.82
Pvio_g1532.t1	25.85	28.37	23.44	22.14	27.34
Pvio_g1533.t1	37.33	33.6	104.76	87.47	85.96
Pvio_g1534.t1	3.14	22.53	37.96	25.31	56.73
Pvio_g1535.t1	0.56	0.1	0.12	0.36	2.55
Pvio_g1536.t1	4.39	5.77	28.54	31.42	16.92
Pvio_g1537.t1	1.26	0.01	0.02	0	0.27
Pvio_g1538.t1	68.22	10.62	45.62	39.63	64.25
Pvio_g1539.t1	13.52	51	57.61	50.19	32.83
Pvio_g154.t1	4.38	4.26	77.29	2662.8	7309.92
Pvio_g1540.t1	47.59	15.29	30.02	31.17	32.38
Pvio_g1541.t1	66.86	57.61	41.58	32.22	33.67
Pvio_g1542.t1	39.96	103.41	156.75	143.42	182.94
Pvio_g1543.t1	60.68	15.34	28.85	23.56	24.77
Pvio_g1544.t1	88.23	120.32	82.73	70.11	93.79
Pvio_g1545.t1	35.09	123.69	246.09	147.82	172.14
Pvio_g1546.t1	113.76	25.27	12.2	2.07	48.36
Pvio_g1547.t1	451.79	142.46	256.48	164.96	284.26
Pvio_g1548.t1	331.23	123.55	317.82	202.61	339.24
Pvio_g1549.t1	2.47	0.66	0.29	0.52	2
Pvio_g155.t1	637.54	544.91	365.64	451.6	87.07
Pvio_g1550.t1	3.78	2.81	5.46	5.49	9.26
Pvio_g1551.t1	41.14	56.14	38.84	32.74	37.57
Pvio_g1552.t1	9.89	74.76	46.86	22.46	11.46
Pvio_g1553.t1	13.99	22.23	18.29	16.13	7.96
Pvio_g1554.t1	108.51	145.1	89.78	71.87	52.48
Pvio_g1555.t1	67.29	160.08	224.46	182.62	169.29
Pvio_g1556.t1	17.81	17.39	19.38	18.91	29.18
Pvio_g1557.t1	1105.81	108.93	23.37	10.55	355.78
Pvio_g1558.t1	2.27	0.46	0.85	0.76	1.29
Pvio_g1559.t1	9.78	2.17	4.19	5.91	7.52
Pvio_g156.t1	0.09	4.07	195.31	127.53	113.19
Pvio_g1560.t1	5	1.21	0.3	0.6	3.54
Pvio_g1561.t1	44.88	55.72	112.31	90.02	117.77
Pvio_g1562.t1	22.35	14.73	8.5	5.87	16.45
Pvio_g1563.t1	7.48	158.2	243.97	279.06	148.31
Pvio_g1564.t1	7.52	69.96	285.01	205.45	199.9
Pvio_g1565.t1	24.83	23.7	21.9	15.73	24.9
Pvio_g1566.t1	9.32	9.4	9.74	10.13	6.05
Pvio_g1567.t1	0	182.52	6.8	0	0.87
Pvio_g1568.t1	37.89	2.14	22.81	11.91	40.43
Pvio_g1569.t1	0.77	4.99	1.17	0.33	11.38
Pvio_g157.t1	15.02	8.31	8.5	7.96	14.42
Pvio_g1570.t1	156.46	206.32	70.07	68.07	49.79
Pvio_g1571.t1	137.99	127.97	97.26	84.61	87.82
Pvio_g1572.t1	49.56	10.5	7.99	2.37	25.08
Pvio_g1573.t1	20.13	24.03	22.84	22.83	15.72
Pvio_g1574.t1	3.74	1.28	1.86	2.15	4.53
Pvio_g1575.t1	29.74	43.13	41.87	41.9	32.54
Pvio_g1576.t1	2.37	1.18	1.64	0.96	4.55
Pvio_g1577.t1	61.81	124.74	120.27	102.8	61.92
Pvio_g1578.t1	1.63	0.22	0.11	0.11	2.2
Pvio_g1579.t1	10.69	4.55	10.24	10.84	10.32
Pvio_g158.t1	1.28	0	0	0.54	0
Pvio_g1580.t1	14.96	143.5	174.3	180.88	234.43
Pvio_g1581.t1	22.47	24.52	41.84	38.88	29.28
Pvio_g1582.t1	352.73	62.99	4.81	7.31	9.44
Pvio_g1583.t1	3	3.12	6.81	5.76	39.76
Pvio_g1584.t1	65.8	92.53	198.32	104.99	104.5
Pvio_g1585.t1	7.88	7.63	13.15	11.74	13.89
Pvio_g1586.t1	615.48	937.06	553.05	263.22	563.73
Pvio_g1587.t1	3.21	3.81	2.47	1.4	3.29
Pvio_g1588.t1	2.68	0.62	0.08	0.04	0.41
Pvio_g1589.t1	56.41	13.96	21.85	11.15	12.87
Pvio_g159.t1	75.5	3.71	53.43	33.22	74.33
Pvio_g1590.t1	29.1	29.94	18.71	12.99	22.01
Pvio_g1591.t1	3.44	2.78	7.05	6.16	7.05
Pvio_g1592.t1	11.55	11.94	22.84	20.19	18.75
Pvio_g1593.t1	9.61	1.09	0.64	1.37	1.07
Pvio_g1594.t1	38.88	27.91	8.58	8.26	6.95
Pvio_g1595.t1	43.33	52.01	67.84	73.79	66.47
Pvio_g1596.t1	24.92	22.86	42.32	32.54	20.77
Pvio_g1597.t1	3.7	5.01	20.25	15.34	7.71
Pvio_g1598.t1	6.44	2.8	1.75	1.15	6.02
Pvio_g1599.t1	23.97	0.47	0	0	0.92
Pvio_g16.t1	6	0.88	7.73	7.06	10.8
Pvio_g160.t1	24.32	22.3	14.88	14.06	21.23
Pvio_g1600.t1	8.7	0.01	0.01	0	0.97
Pvio_g1601.t1	11.93	5.14	5.51	6.43	7.79
Pvio_g1602.t1	8.7	10.84	12.38	13.2	11.67
Pvio_g1603.t1	953.91	127.51	10.31	8.22	353.34
Pvio_g1604.t1	8.65	17.38	10.65	4.46	6.3
Pvio_g1605.t1	77.25	45.1	79.44	59.99	108.82
Pvio_g1606.t1	5.28	4.46	4.57	3.38	2.18
Pvio_g1607.t1	10.12	10.11	33.65	49.4	97.74
Pvio_g1608.t1	12.83	8.11	5.13	3.19	10.05
Pvio_g1609.t1	156.53	522.27	732.65	648.48	860
Pvio_g161.t1	13.9	31.77	25.85	20.08	7.6
Pvio_g1610.t1	32.49	22.19	45.46	31.23	55.65
Pvio_g1611.t1	8.32	10.1	6.99	5.81	4.96
Pvio_g1612.t1	5.55	13.18	7.03	6.93	3911.72
Pvio_g1613.t1	0.41	0.75	0.1	0.31	20.77
Pvio_g1614.t1	56.28	60.12	48.72	47.57	43.98
Pvio_g1615.t1	232.57	401.11	454.65	455.08	482.18
Pvio_g1616.t1	3.59	127.47	170.74	75.33	4.61
Pvio_g1617.t1	8.67	17.61	4.75	5.31	2.43
Pvio_g1618.t1	0.16	8.53	12.25	4.8	0.44
Pvio_g1619.t1	51.09	405.75	325.12	282.84	261
Pvio_g162.t1	287.51	264.4	342.11	297.51	718.12
Pvio_g1620.t1	1.2	6.24	16.8	5.51	9.45
Pvio_g1621.t1	9.14	257.23	197.46	114.95	86.13
Pvio_g1622.t1	5.04	0.26	0.16	0.05	0.12
Pvio_g1623.t1	47.44	15.58	29.52	10.31	38.3
Pvio_g1624.t1	2.85	9.57	17.06	4.98	2
Pvio_g1625.t1	77.96	5.25	9.81	10.76	51.05
Pvio_g1626.t1	81.94	1.75	25.77	47.59	27.32
Pvio_g1627.t1	46.29	60.86	60.2	53.72	87.83
Pvio_g1628.t1	86.69	117.53	137.86	128.38	99.48
Pvio_g1629.t1	25.81	27.17	37.23	32.28	22.63
Pvio_g163.t1	1.1	0.53	0.26	0	2.41
Pvio_g163.t2	0	0	0.2	0	0
Pvio_g1630.t1	0.19	0.77	1.36	0.68	1.13
Pvio_g1631.t1	3.26	0	0.09	0.17	0.66
Pvio_g1632.t1	82.62	18.23	113.24	157.06	487.09
Pvio_g1633.t1	6.04	44.38	308.82	303.2	159.42
Pvio_g1634.t1	53.84	19.93	19.12	21.43	13.17
Pvio_g1635.t1	14.03	7.96	17.14	16.61	12.44
Pvio_g1636.t1	15.83	25.54	20.03	15.3	17.04
Pvio_g1637.t1	89.46	230.07	83.78	81.9	58.59
Pvio_g1638.t1	2.78	35.45	42.41	26.93	49.45
Pvio_g1639.t1	5.35	5.9	7.71	5.18	3.72
Pvio_g164.t1	221.6	272.88	247.26	201.66	305.19
Pvio_g1640.t1	30.03	12.89	13.24	6.77	23.7
Pvio_g1641.t1	0	0.61	8.31	9.86	12.12
Pvio_g1642.t1	29.08	7.13	7.44	0.76	22.61
Pvio_g1643.t1	55.84	7.89	7.76	4.76	39.82
Pvio_g1644.t1	107.38	94.98	36.96	36.19	31.51
Pvio_g1645.t1	1.1	8.51	49.94	134.36	116.71
Pvio_g1646.t1	3.62	0.55	0.34	0.23	0.38
Pvio_g1647.t1	121.34	247.39	195.27	189.27	63.92
Pvio_g1648.t1	24.8	14.13	11.9	9.57	9.13
Pvio_g1649.t1	397.43	312.43	209	156.83	209.7
Pvio_g165.t1	17.86	7.39	23.26	9.98	25.46
Pvio_g1650.t1	38.06	28.25	30.43	23.98	31.71
Pvio_g1651.t1	0.28	0	5.32	1.9	65.67
Pvio_g1652.t1	42.38	29.58	33.55	40.08	28.12
Pvio_g1653.t1	125.87	191.04	182.31	193.01	109.32
Pvio_g1654.t1	0.3	4.25	7.79	2.72	0.25
Pvio_g1655.t1	0	0	2.46	2.99	1.23
Pvio_g1656.t1	0	0	1.04	3.68	3.02
Pvio_g1657.t1	47.15	38.58	42.17	42.59	55.08
Pvio_g1658.t1	1.63	0	0.25	0.55	1.43
Pvio_g1659.t1	0.55	1.26	1.3	0.07	2.5
Pvio_g166.t1	42.94	13.42	19.9	19.14	15.19
Pvio_g1660.t1	0.37	0.13	0	0	0
Pvio_g1661.t1	189.32	75.66	82.65	75.84	111.63
Pvio_g1662.t1	19.8	40.12	17.09	2.23	14.3
Pvio_g1663.t1	0	0	0	0	0
Pvio_g1664.t1	521.41	790.04	250.02	288.05	90.78
Pvio_g1665.t1	29.9	16.34	35.82	37.63	26.55
Pvio_g1666.t1	18.8	13.05	20.02	16.19	16.96
Pvio_g1667.t1	39.35	71.31	177.33	239	388.02
Pvio_g1668.t1	0.09	0.55	22.85	33.33	93.63
Pvio_g1669.t1	1.63	0.89	2.85	3.15	1.08
Pvio_g167.t1	197.17	123.86	92.43	99.55	83.04
Pvio_g1670.t1	0.21	1	4.4	5.16	0.69
Pvio_g1671.t1	51.67	1.74	0.43	0.43	4.45
Pvio_g1672.t1	1580.66	387.23	8.99	6.1	342.67
Pvio_g1673.t1	2.07	84.26	174.63	143.45	101.98
Pvio_g1674.t1	13.31	10.09	5.46	3.51	6.33
Pvio_g1675.t1	22.56	23.6	19.39	24.6	15.27
Pvio_g1676.t1	43.66	26.74	56.44	34.13	96.6
Pvio_g1677.t1	51.83	39.01	59.86	44.5	68.84
Pvio_g1678.t1	8.7	4.53	2.14	0.28	7.84
Pvio_g1679.t1	27.34	5.69	4.92	1.56	5.73
Pvio_g168.t1	23.24	51.22	38.33	33.09	18.75
Pvio_g1680.t1	0	489.33	3.03	0.26	2.63
Pvio_g1681.t1	438.24	325.33	361.75	524.59	72.4
Pvio_g1682.t1	399.64	589.06	363.35	380.81	315.01
Pvio_g1683.t1	938.38	1891.79	937.61	825.24	1549.99
Pvio_g1684.t1	59.71	74.18	69.13	70.63	74.24
Pvio_g1685.t1	952.42	464.46	144.67	74.49	468.57
Pvio_g1686.t1	1.02	21.34	20.47	13.11	11.74
Pvio_g1687.t1	43.99	44.08	61.95	88.89	198.67
Pvio_g1688.t1	68.48	27.44	12.61	8.81	23.64
Pvio_g1689.t1	2.91	4.63	11.92	14.59	4.48
Pvio_g169.t1	6049.05	10506.8	5117.03	5921.59	558.95
Pvio_g1690.t1	55.44	110.07	71.41	93.07	69.57
Pvio_g1691.t1	45.86	17.55	16.76	14.06	21.37
Pvio_g1692.t1	39.47	39.47	61.76	55.1	40.98
Pvio_g1693.t1	5.48	2.51	2.41	0.95	4.4
Pvio_g1694.t1	353.01	351.78	313.24	285.98	370.81
Pvio_g1695.t1	77.62	9.34	2.32	3.45	9
Pvio_g1696.t1	2.05	2.18	1.54	0.77	3.97
Pvio_g1697.t1	77.62	12.68	36.85	35.89	48.61
Pvio_g1698.t1	47.28	9.94	30.46	11.33	50.88
Pvio_g1699.t1	41.07	15.67	9.1	0.62	34.31
Pvio_g17.t1	19.17	4.2	2.01	1.01	8.04
Pvio_g170.t1	18.71	8.64	15.93	14.02	19
Pvio_g1700.t1	20.47	9.73	46.72	57.61	84.34
Pvio_g1701.t1	27.24	40.61	26.26	12.73	13.58
Pvio_g1702.t1	24.79	149.61	138.99	149.03	48.98
Pvio_g1703.t1	54.06	24.85	129.41	85.21	105.72
Pvio_g1704.t1	99.62	72.41	116.7	91.92	120.55
Pvio_g1705.t1	35.84	34.57	30.64	28.49	22.63
Pvio_g1706.t1	9.14	22.72	30.75	14.56	33.17
Pvio_g1707.t1	30.14	20.15	3.72	1.91	10.47
Pvio_g1708.t1	16.6	20.52	34.48	26.27	23.13
Pvio_g1709.t1	8.06	0.2	0.08	0.58	2.87
Pvio_g171.t1	2.73	0.38	0.2	0	0.07
Pvio_g1710.t1	3.03	4.48	3.34	4.1	5.25
Pvio_g1711.t1	37.6	136.48	181.92	220.52	145.78
Pvio_g1712.t1	4.85	2.63	2.68	0.98	11.51
Pvio_g1713.t1	5.47	3.83	3.04	1.3	14.63
Pvio_g1714.t1	0.81	13.18	110.27	106.49	194.73
Pvio_g1715.t1	12.45	142.63	174.96	137.19	205.8
Pvio_g1716.t1	121.96	50.77	50.02	51.42	51.98
Pvio_g1717.t1	0	0	0.8	0	0
Pvio_g1718.t1	2.86	42.32	119.37	166.36	27.2
Pvio_g1719.t1	80.33	100.48	79	75.56	74.69
Pvio_g172.t1	0	0.15	8.38	12.34	37.12
Pvio_g1720.t1	10.35	11.73	24.68	21.9	20.86
Pvio_g1721.t1	10.28	12.94	4.95	4.2	4.31
Pvio_g1722.t1	0.34	4.48	1.04	2.85	1.15
Pvio_g1723.t1	0.16	0.13	1.34	1.88	2.47
Pvio_g1724.t1	4.59	0.93	0	0	1.36
Pvio_g1725.t1	8.22	13.48	11.46	6.33	8.85
Pvio_g1726.t1	190.57	212.3	150.46	203.46	83.51
Pvio_g1727.t1	10.43	12.43	20.27	19.31	19.82
Pvio_g1728.t1	19.96	40.27	128.44	103.31	71.48
Pvio_g1729.t1	10.49	387.32	10.64	0.62	2.81
Pvio_g173.t1	50.1	43.83	45.72	39.85	16.45
Pvio_g1730.t1	497.09	15.68	11.73	10.08	31
Pvio_g1731.t1	3.84	50.45	184.5	154.4	164.5
Pvio_g1732.t1	317.66	40.62	68.67	62.76	143.32
Pvio_g1733.t1	102.09	137.22	87.23	78.91	154.99
Pvio_g1734.t1	1.41	110.42	195.66	142.77	233.8
Pvio_g1735.t1	1.91	0.15	0.21	0.06	1.39
Pvio_g1736.t1	55.97	67.57	88.17	75.91	129.39
Pvio_g1737.t1	10.72	4.07	7.44	1.55	16.45
Pvio_g1738.t1	1.08	0.52	0.07	0.32	1.01
Pvio_g1739.t1	23.45	26.88	37.58	36.02	32.49
Pvio_g174.t1	34.01	33.15	14.84	17.57	9.51
Pvio_g1740.t1	14.1	9	8.82	5.67	15.01
Pvio_g1741.t1	336.88	40.3	82.84	110.03	106.59
Pvio_g1742.t1	55.62	71.33	36.01	34.22	24.54
Pvio_g1743.t1	1.51	812.22	414.06	350.31	339.6
Pvio_g1744.t1	330.87	168.65	344.52	410.97	431.11
Pvio_g1745.t1	20.3	105.62	26.37	21.56	25.45
Pvio_g1746.t1	7.58	24.27	23.75	15.78	9.73
Pvio_g1747.t1	3.52	3	16.47	11.91	4.51
Pvio_g1748.t1	1.08	0.19	0.03	0.03	0.41
Pvio_g1749.t1	730.4	477.49	302.13	282.69	249.64
Pvio_g175.t1	3.33	15.42	16.63	4.28	4.21
Pvio_g1750.t1	86.68	210.39	95.05	97.73	55.6
Pvio_g1751.t1	34.98	66.54	61.48	59.26	35.57
Pvio_g1752.t1	23.49	5.03	4.53	5.11	6.73
Pvio_g1753.t1	35.06	3.21	0.93	1.13	11.7
Pvio_g1754.t1	51.65	40.16	38.61	31.52	51.5
Pvio_g1755.t1	16.02	9.05	26.88	20.8	12.36
Pvio_g1756.t1	18.29	10.3	16.7	19.75	12.71
Pvio_g1757.t1	18.29	49.34	65.58	47.63	62.59
Pvio_g1758.t1	39.6	11.94	6.76	7.31	26.08
Pvio_g1759.t1	258.36	94.71	163.95	157.58	138.62
Pvio_g176.t1	0.05	0	11.75	13.63	52.44
Pvio_g1760.t1	0	0.49	0.2	0	0
Pvio_g1761.t1	64.47	32.07	95.61	122.04	45.33
Pvio_g1762.t1	20.44	4.86	23.85	20.8	27.87
Pvio_g1763.t1	30.61	41.89	34.79	34.34	21.23
Pvio_g1764.t1	18.96	33.41	27.58	25.09	22.15
Pvio_g1765.t1	0.32	69.41	100.67	34.2	5.39
Pvio_g1766.t1	11.14	20.1	9.93	2.92	12.4
Pvio_g1767.t1	5.7	14.61	9.96	11.56	5.13
Pvio_g1768.t1	19.2	6.24	13.11	11.88	30.79
Pvio_g1769.t1	66.26	1.82	3.3	3.27	39.14
Pvio_g177.t1	11.13	0.63	0.29	0.37	2.35
Pvio_g177.t2	5.94	0.59	0.02	0.19	1.08
Pvio_g1770.t1	43.44	11.77	25.4	17.59	35.44
Pvio_g1771.t1	0.8	0	0	0	0.45
Pvio_g1772.t1	1.74	0.33	0	0.2	2.04
Pvio_g1773.t1	28.93	19.76	27.54	22.43	32.8
Pvio_g1774.t1	12.41	16.52	10.92	5.11	20.25
Pvio_g1775.t1	12.48	3.93	5.72	6.91	38.08
Pvio_g1776.t1	22.17	12.51	16.37	12.33	14.5
Pvio_g1777.t1	173.74	166.6	118.33	113.1	163.46
Pvio_g1778.t1	5.41	5.99	8.8	4.62	6
Pvio_g1779.t1	15.11	6.24	5.55	4.7	10.71
Pvio_g178.t1	780.88	386.86	338.64	383.06	1025.75
Pvio_g1780.t1	2.48	1.18	0.66	0.8	2.44
Pvio_g1781.t1	9.25	1.98	1.32	0.18	4.61
Pvio_g1782.t1	4.4	0.56	0.9	0.1	1.1
Pvio_g1783.t1	40.44	52.7	15.92	13.34	19.12
Pvio_g1784.t1	58.5	65.91	214	276.88	120.86
Pvio_g1785.t1	14.62	12.46	22.77	16.76	11.96
Pvio_g1786.t1	7.89	117.81	101.31	45.67	60.71
Pvio_g1787.t1	78.35	35.5	48.25	49.93	38.02
Pvio_g1788.t1	19.18	28.13	24.82	33.94	16.36
Pvio_g1789.t1	0	0	0	0	3.45
Pvio_g179.t1	0.5	0.2	0	0	0.28
Pvio_g1790.t1	21.69	15.93	22.53	11.73	36.99
Pvio_g1791.t1	20.05	13.74	8.07	6.21	23.65
Pvio_g1792.t1	322.31	250.48	499.03	808.47	557.25
Pvio_g1793.t1	52.26	44.3	43.34	28.63	183.79
Pvio_g1794.t1	13.84	12.28	12.77	10.22	13.65
Pvio_g1795.t1	84.53	10.12	0.4	0.2	5.86
Pvio_g1796.t1	138.68	71.57	30.88	25.69	65.43
Pvio_g1797.t1	11.2	7.3	1.03	0	1.39
Pvio_g1798.t1	2.69	0.1	0.25	0.22	1.15
Pvio_g1799.t1	24.78	22.44	22.37	17.43	17.81
Pvio_g18.t1	101.07	114.97	104.44	106.36	71.84
Pvio_g180.t1	30.93	42.88	65.68	50.88	41.43
Pvio_g1800.t1	19.51	29.59	59.66	51.82	101.21
Pvio_g1801.t1	5.96	2.81	15.99	11.92	39.96
Pvio_g1802.t1	0.73	2.89	259.1	232.67	763.2
Pvio_g1803.t1	17.22	14.37	17	16.12	13.3
Pvio_g1804.t1	1008.62	1160.73	1052.35	626.62	460.23
Pvio_g1805.t1	38.3	71.17	165.91	168.9	208.27
Pvio_g1806.t1	3.58	41.86	637.85	400.5	297.38
Pvio_g1807.t1	1.06	0	1.37	11.14	4.18
Pvio_g1808.t1	20.36	1.56	8.17	6.83	489.67
Pvio_g1809.t1	305.52	20.26	9.7	8.66	42.62
Pvio_g181.t1	193.56	97.27	159.07	159.88	363.28
Pvio_g1810.t1	366.73	88.91	48.23	32.92	90.03
Pvio_g1811.t1	24.22	27.16	37.77	40.29	26.05
Pvio_g1812.t1	23.03	7.35	10.2	9.83	44.57
Pvio_g1813.t1	5.51	7.96	129.1	239.81	216.23
Pvio_g1814.t1	203.02	148.42	192.34	168.83	156.96
Pvio_g1815.t1	644.41	152.44	20.66	5.49	208.62
Pvio_g1816.t1	1.28	0.52	0.63	0.64	1.49
Pvio_g1817.t1	0.2	0.37	0.15	0	0
Pvio_g1818.t1	17.09	6.37	5.15	4.86	4.25
Pvio_g1819.t1	15.03	1.24	0.08	0.08	4.61
Pvio_g182.t1	41.24	54.13	22.15	10.99	9.74
Pvio_g1820.t1	75.25	40.37	29.59	25.57	24.73
Pvio_g1821.t1	44.05	9.22	61.7	35.16	48.15
Pvio_g1822.t1	19.68	82.22	71.9	65.24	56.77
Pvio_g1823.t1	10.67	319.07	351.8	301.07	266.44
Pvio_g1824.t1	9.49	72.98	51.25	15.5	8.36
Pvio_g1825.t1	19.11	21.1	6.38	4.7	5.86
Pvio_g1826.t1	27.61	20.11	17.52	16.88	15.01
Pvio_g1827.t1	38.65	33.28	20.72	22.16	22.52
Pvio_g1828.t1	229.52	311.27	163.78	227.04	149.47
Pvio_g1829.t1	1.33	12.72	5.64	2.59	2.26
Pvio_g183.t1	83.2	21.67	18	21.27	12.61
Pvio_g1830.t1	57.92	38.96	55.81	66.78	58.18
Pvio_g1831.t1	3	0.79	0.94	0.87	2.51
Pvio_g1832.t1	9.26	23.23	34.1	18.8	35.11
Pvio_g1833.t1	71.96	84.23	65.42	66.94	95.36
Pvio_g1834.t1	271.4	172.81	53.53	71.29	74.33
Pvio_g1835.t1	355.48	363.18	608.89	1028.28	651
Pvio_g1836.t1	1.02	10.57	61.5	68.46	82.13
Pvio_g1837.t1	51.28	86.5	70.92	95.85	31.87
Pvio_g1838.t1	11.27	22.96	13.5	6.68	7.39
Pvio_g1839.t1	61.31	118.02	62.94	55.46	39.16
Pvio_g184.t1	324.17	6.22	2.03	1.33	5.49
Pvio_g1840.t1	20.62	11.77	26.16	26.08	20.36
Pvio_g1841.t1	73.15	10.24	11.51	2.02	49.34
Pvio_g1842.t1	45.36	59.29	46.35	43.48	24.8
Pvio_g1843.t1	20.76	3.14	17.77	19.57	37.02
Pvio_g1844.t1	20.02	0.15	1.09	0.71	8.02
Pvio_g1845.t1	53.72	49.52	73.49	52.83	68.38
Pvio_g1846.t1	181.45	159.61	317.02	308.2	314
Pvio_g1847.t1	43.41	69.01	78.46	80.29	76.37
Pvio_g1848.t1	59.98	20.05	17.95	12.07	44.27
Pvio_g1849.t1	18.41	27.48	17.86	16.55	11.28
Pvio_g185.t1	23.07	14.44	48.79	36.23	32.42
Pvio_g1850.t1	1.75	0.1	0.13	0.12	0.14
Pvio_g1851.t1	11.31	29.15	30.06	26.86	25.93
Pvio_g1852.t1	24.52	22.76	30.6	25.6	28.02
Pvio_g1853.t1	77.17	53.39	48.36	42.43	40.1
Pvio_g1854.t1	4.57	1.21	2.82	1.01	4.4
Pvio_g1855.t1	26.28	17.95	29.31	28.89	38.81
Pvio_g1856.t1	17.75	29.22	10.47	8.62	14.88
Pvio_g1857.t1	24.49	6.56	6.34	5.31	12.78
Pvio_g1858.t1	12.81	540.12	1127.37	1835.21	877.36
Pvio_g1859.t1	4.93	3.62	6	5.88	7.62
Pvio_g186.t1	1.57	0.29	4.37	2.37	139.89
Pvio_g1860.t1	30.17	32.18	34.79	36.08	29.52
Pvio_g1861.t1	182.58	151.1	91.76	117.84	63.4
Pvio_g1862.t1	365.24	619.53	78.22	107.37	32.52
Pvio_g1863.t1	21.14	21.23	29.43	28.07	35.9
Pvio_g1864.t1	2.9	0.3	0.68	0.62	1.41
Pvio_g1865.t1	18.61	19.92	20.24	12.15	22.18
Pvio_g1866.t1	4.72	1.11	0.13	0.09	1.02
Pvio_g1867.t1	21.21	41.37	26.26	24.24	13.96
Pvio_g1868.t1	66.88	16.62	43	47.88	63.3
Pvio_g1869.t1	185.61	113.62	98.22	69.21	203.33
Pvio_g187.t1	172.1	173.07	89.19	74.71	71.43
Pvio_g1870.t1	642.3	50.74	24.92	31.56	60.83
Pvio_g1871.t1	4.58	28.07	20.12	4.98	11.87
Pvio_g1872.t1	147.08	335.18	55.56	60.38	44.33
Pvio_g1873.t1	5.59	661.65	3.29	6.37	3.64
Pvio_g1874.t1	198.99	207.93	110.95	127.79	91.03
Pvio_g1875.t1	181.17	59.33	12.97	17.84	19.02
Pvio_g1876.t1	29.71	31.05	30.63	23.55	40.04
Pvio_g1877.t1	42.02	39.06	61.61	50.71	56.84
Pvio_g1878.t1	18.38	16.58	26.29	26.84	21.52
Pvio_g1879.t1	69.57	64.89	39.57	41.89	34.65
Pvio_g188.t1	36.86	82.52	52.28	32.01	76.31
Pvio_g1880.t1	49.14	36.36	53.85	45.61	41.03
Pvio_g1881.t1	23.36	9.52	9.01	5.8	10.76
Pvio_g1882.t1	0.41	6.5	22.7	12.36	6.06
Pvio_g1883.t1	7.86	2.4	8.24	6.7	10.53
Pvio_g1884.t1	15.13	29.81	53.13	12.3	166.68
Pvio_g1885.t1	89.08	77.27	57.4	45.06	34.49
Pvio_g1886.t1	2375.17	2739.35	2326.8	2647.21	4145.88
Pvio_g1887.t1	12.45	31.57	51.52	37.38	71.32
Pvio_g1888.t1	5.44	1.57	0.7	0.51	7.07
Pvio_g1889.t1	101.63	38.36	33.33	23.69	52.21
Pvio_g189.t1	9.81	3.1	1.33	0.45	3.44
Pvio_g1890.t1	9.73	11.12	28.6	27.29	15.75
Pvio_g1891.t1	122.45	539.05	1665.67	1002.53	1827.05
Pvio_g1892.t1	9	10.32	18.47	8	8.2
Pvio_g1893.t1	13.42	105.92	215.8	227.49	158.84
Pvio_g1894.t1	80.61	65.27	83.07	74.27	71.89
Pvio_g1895.t1	119.41	373.95	221.95	201.41	227.85
Pvio_g1896.t1	8.26	4.48	4.9	4.9	4.84
Pvio_g1897.t1	16.6	3.95	2.24	1.25	4.04
Pvio_g1898.t1	5.81	143.05	375.58	301.75	358.1
Pvio_g1899.t1	0	0	0	0	0
Pvio_g19.t1	153.87	14.46	1.33	1.55	9.24
Pvio_g190.t1	34.22	16.38	67.95	47.49	106.14
Pvio_g1900.t1	10.38	1.05	0.03	0.1	0.61
Pvio_g1901.t1	6.77	0.25	0	0.15	0.63
Pvio_g1902.t1	15.41	19.96	7.07	4.17	8.59
Pvio_g1903.t1	279.25	405.93	225.44	238.81	168.14
Pvio_g1904.t1	23.37	8.86	10.59	6.59	13.37
Pvio_g1905.t1	32.3	128.11	111.59	124.18	81.07
Pvio_g1906.t1	20.42	21.32	12.59	9.35	10.66
Pvio_g1907.t1	115.52	107.44	50.07	27.62	70.95
Pvio_g1908.t1	0.89	0.22	0.18	0	1.5
Pvio_g1909.t1	126.82	71.82	46.14	32.98	84.04
Pvio_g191.t1	2.36	2.35	6.84	3.4	2.86
Pvio_g1910.t1	14.12	4.79	5.82	5.75	4.62
Pvio_g1911.t1	19.37	8.47	13.6	15.46	28.19
Pvio_g1911.t2	35.61	26.28	46.41	42.88	44.77
Pvio_g1912.t1	35.18	217.34	125.12	117.14	152
Pvio_g1913.t1	673.85	292.53	672.28	446.05	552.83
Pvio_g1914.t1	16.05	60.41	194.62	203.31	274.32
Pvio_g1915.t1	12.6	19.4	9.16	9.08	8.5
Pvio_g1916.t1	26.3	14.19	15.37	3.82	26.41
Pvio_g1917.t1	30.15	36.8	32.83	22.74	23.59
Pvio_g1918.t1	47.98	131.67	482.13	403.83	168.27
Pvio_g1919.t1	31.98	4.28	1.07	2.1	1.77
Pvio_g192.t1	78.76	150.94	182.7	142.65	214.37
Pvio_g1920.t1	6.98	4.87	12.86	11.1	14.91
Pvio_g1921.t1	8.88	12.04	9	9.44	26.05
Pvio_g1922.t1	44.28	76.86	11.27	3.96	15.63
Pvio_g1923.t1	0.58	117.8	166.67	170.29	172.46
Pvio_g1924.t1	979.34	168.6	69.94	20.92	310.57
Pvio_g1925.t1	26.64	26.84	22.56	11.18	18.05
Pvio_g1926.t1	0	10.7	1.07	0	1.3
Pvio_g1927.t1	3.05	0.3	0.14	0.05	1.39
Pvio_g1928.t1	0.64	1.93	208.88	188.55	297
Pvio_g1929.t1	1.25	0.73	0.29	0.39	0.16
Pvio_g193.t1	7.27	0.34	1.67	2.53	0
Pvio_g1930.t1	116.66	63.41	201.4	374.53	44.69
Pvio_g1931.t1	0.1	0.36	2.2	2	0.25
Pvio_g1932.t1	172.74	311.05	267.38	333.69	122.21
Pvio_g1933.t1	58.4	401.43	164.8	125.01	76.81
Pvio_g1934.t1	2.19	1.79	5.99	3.32	4.12
Pvio_g1935.t1	0.39	0.83	1.38	0.76	3.02
Pvio_g1936.t1	95.19	281.28	100.87	183.53	156.42
Pvio_g1937.t1	0	0.05	0.43	0.24	2.09
Pvio_g1938.t1	186.45	419.42	136.51	109.65	81.38
Pvio_g1939.t1	4.63	11.91	11.46	8.72	5.51
Pvio_g194.t1	5.03	2.65	3.96	1.94	5.6
Pvio_g1940.t1	8.66	7.15	9.11	5.62	7.54
Pvio_g1941.t1	8.46	30.47	13.74	5.79	4.56
Pvio_g1942.t1	2134.08	810.03	49.59	11.9	393.6
Pvio_g1943.t1	6.91	23.48	17.04	12.94	9.03
Pvio_g1944.t1	41.53	74.56	64.04	41.11	44.88
Pvio_g1945.t1	339.06	290.16	307.03	280.31	602.33
Pvio_g1946.t1	58.4	156.68	142.13	148.94	99.76
Pvio_g1947.t1	26.09	54.92	197.75	206.23	50.63
Pvio_g1948.t1	30.55	9.32	11.33	9.89	15.71
Pvio_g1949.t1	12.18	20.85	24.37	20.17	21.49
Pvio_g195.t1	99.74	85.02	111.02	101.31	118.17
Pvio_g1950.t1	34.01	40.68	25.04	18.73	10.89
Pvio_g1951.t1	17.65	21.17	120.39	125.26	57.56
Pvio_g1952.t1	17.38	11.83	18.29	18.52	16.28
Pvio_g1953.t1	1.97	32.7	3.97	8.07	11.8
Pvio_g1954.t1	10.49	10.25	17.42	16.05	20.33
Pvio_g1955.t1	0.73	0	7.48	2.23	1.3
Pvio_g1956.t1	10.71	338.65	2160.81	1286.83	697.99
Pvio_g1957.t1	148.93	64.7	128.48	97.78	115.74
Pvio_g1958.t1	5.82	1.99	0.4	0.49	1.65
Pvio_g1959.t1	966.62	345.16	52.45	45.6	89.18
Pvio_g196.t1	52.87	30.86	56.42	64.57	119.45
Pvio_g1960.t1	19.49	2.18	18.07	7.72	14.11
Pvio_g1961.t1	30.17	18.46	25.28	11.02	27.69
Pvio_g1962.t1	2.54	0.63	0.04	0.15	1.3
Pvio_g1963.t1	9.14	98.09	23.24	10.87	6.92
Pvio_g1964.t1	5.66	32	3.38	4.4	10.72
Pvio_g1965.t1	26.43	13.45	9.03	1.4	18
Pvio_g1966.t1	7.44	0.79	8.93	5.28	8.67
Pvio_g1967.t1	957.82	211.27	15.13	7.61	166.34
Pvio_g1968.t1	7.43	19.08	62.11	64.76	58.69
Pvio_g1969.t1	25.44	0.71	6.09	14.86	41.82
Pvio_g197.t1	12.66	18.09	20.39	16.97	7.84
Pvio_g1970.t1	0	0	4.86	29.33	144.55
Pvio_g1971.t1	8.73	8.99	17.16	13.99	20.8
Pvio_g1972.t1	105.01	36.95	23.6	19.69	19.25
Pvio_g1973.t1	52.68	0.47	0	0.17	1.41
Pvio_g1974.t1	0.52	0	0	0	0
Pvio_g1975.t1	0	0	197.7	202.72	137.81
Pvio_g1976.t1	0	0	87.7	54.17	52.8
Pvio_g1977.t1	27.61	40.94	23.3	24.18	13.61
Pvio_g1978.t1	5.34	0.67	2.5	0.68	3.98
Pvio_g1979.t1	22.35	15.87	22.52	18.7	19.12
Pvio_g198.t1	103.74	84.86	62.02	63.01	50.34
Pvio_g1980.t1	7.85	2.8	4.93	4	4.07
Pvio_g1981.t1	82.61	48.38	46.8	44.55	36.15
Pvio_g1982.t1	1.18	50.88	105.22	87.64	118.48
Pvio_g1983.t1	393.43	308.31	163.55	173.44	350.54
Pvio_g1984.t1	0	0.44	0.55	0.73	3.51
Pvio_g1985.t1	0	0.09	0	0	0
Pvio_g1986.t1	621.7	97.49	13.98	3.56	230.3
Pvio_g1987.t1	127.25	95.21	33.04	17.51	59.85
Pvio_g1988.t1	23.18	657.24	260.55	149.67	465.3
Pvio_g1989.t1	43.86	19.86	5.32	5.77	10.62
Pvio_g199.t1	98.26	117.45	31.15	28.43	31.67
Pvio_g1990.t1	31.09	31.31	36.73	28.81	13.86
Pvio_g1991.t1	3.42	2.49	6.74	4.61	1.93
Pvio_g1992.t1	14.28	19.02	28.94	25.34	17.49
Pvio_g1993.t1	13.11	6.89	12.81	8.21	11.97
Pvio_g1994.t1	195.48	128.47	24.15	6.64	96.77
Pvio_g1995.t1	49.69	63.33	36.4	35.17	30.4
Pvio_g1996.t1	6.42	6.79	6.43	5.28	5.9
Pvio_g1997.t1	19.29	21.13	47.12	35.64	82.26
Pvio_g1998.t1	11.71	1.24	6.49	8.1	18.27
Pvio_g1999.t1	23.25	13.16	35.26	37.7	37.97
Pvio_g2.t1	30.17	231.54	125.02	79.75	112.52
Pvio_g20.t1	21.09	1969.37	3459.21	3021.06	4820.92
Pvio_g200.t1	56.25	83.5	68.18	47.71	53.95
Pvio_g2000.t1	23.11	66.01	102.58	132.38	212.6
Pvio_g2001.t1	11.61	26.8	28.7	11.07	5.9
Pvio_g2002.t1	13.28	15.58	12.49	12.54	12.11
Pvio_g2003.t1	12.46	0.95	0.08	0	1.48
Pvio_g2004.t1	7.89	0.21	0.53	1.12	1.65
Pvio_g2005.t1	15.35	67.06	66.4	61.27	47.48
Pvio_g2006.t1	1.94	706.84	821.07	827.98	577.14
Pvio_g2007.t1	79.9	60.69	55.92	40.07	57.17
Pvio_g2008.t1	34.62	11.13	13.35	11.82	16.11
Pvio_g2009.t1	88.66	116.82	61.6	63.13	45.75
Pvio_g201.t1	0.44	0	6.21	9.67	317.83
Pvio_g2010.t1	19.1	15.9	13.24	11.64	18.99
Pvio_g2011.t1	19.05	66.31	1.11	0.41	1.91
Pvio_g2012.t1	130.39	50.81	24.37	18.64	32.11
Pvio_g2013.t1	22.95	32.87	49.5	41.74	46.75
Pvio_g2014.t1	26.32	158.19	53.26	23.85	51.15
Pvio_g2015.t1	22.51	20.53	26.91	24.39	21.56
Pvio_g2016.t1	1.62	3.51	21.39	14.84	28.57
Pvio_g2017.t1	0	0	0.11	0.04	0.08
Pvio_g2018.t1	1.04	0.27	3.6	6.97	6.86
Pvio_g2019.t1	21.89	0.4	0.17	0.13	1.68
Pvio_g202.t1	34.98	1.86	16.52	15.47	18.1
Pvio_g2020.t1	28.62	18.66	89.24	85.84	94.38
Pvio_g2021.t1	13.68	4.47	5.68	1.83	13.64
Pvio_g2022.t1	14.08	13.69	23.61	21.37	36.13
Pvio_g2023.t1	43.2	26.76	86.32	55.28	265.56
Pvio_g2024.t1	12.49	1.9	5.45	2.24	5.19
Pvio_g2025.t1	9.14	0	2.92	1.55	7.28
Pvio_g2026.t1	151.4	3.95	14.33	10.46	17.63
Pvio_g2027.t1	213.16	163.14	169.54	183.52	150.11
Pvio_g2028.t1	4.53	1.62	1.1	1.32	3.39
Pvio_g2029.t1	3.55	7.14	1.48	0.42	2.85
Pvio_g203.t1	60.49	40.41	103.86	136.71	45.13
Pvio_g2030.t1	3.84	4.22	5.43	3.27	5.04
Pvio_g2031.t1	4.03	0.22	0.06	0.03	1.09
Pvio_g2032.t1	25.47	20.98	45.05	46.42	32.8
Pvio_g2033.t1	4.94	0.15	0.09	0.05	0.31
Pvio_g2034.t1	439.26	1502.15	588.75	479.8	96.54
Pvio_g2035.t1	11.74	14.78	8.24	8.7	8.22
Pvio_g2036.t1	16.57	18.92	24.25	23.76	19.11
Pvio_g2037.t1	19.39	11.4	1.14	1.36	4.38
Pvio_g2038.t1	7.01	0.33	0.58	0.57	2.55
Pvio_g2039.t1	23.96	28.17	31.68	26.11	26.62
Pvio_g204.t1	28.05	67.81	57.57	64.78	11.71
Pvio_g2040.t1	620.53	1191.92	631.48	517.56	198.97
Pvio_g2041.t1	155.48	103.1	102.51	60.71	194.64
Pvio_g2042.t1	57.69	26.64	26.25	14.78	39.8
Pvio_g2043.t1	2.5	0	0	0.24	0
Pvio_g2044.t1	105.17	47.62	6.74	11.46	15.37
Pvio_g2045.t1	2.35	1.59	2.16	0.98	3.47
Pvio_g2046.t1	9.71	6.57	6.67	5.66	5.64
Pvio_g2047.t1	20.93	5.32	14.19	22.26	24.13
Pvio_g2048.t1	139.24	255.45	180.58	161.06	132.77
Pvio_g2049.t1	1044.02	168.46	43.26	20.22	143.95
Pvio_g205.t1	34.74	30.66	34.63	32.14	26.78
Pvio_g2050.t1	7	3.13	28.49	16.68	11.5
Pvio_g2051.t1	241.82	203.79	144.1	141.13	108.96
Pvio_g2052.t1	5.71	6.7	11.81	13.73	8.77
Pvio_g2053.t1	18.24	9.5	8.7	8.92	11.22
Pvio_g2054.t1	41.8	12.48	26.71	8.91	22.1
Pvio_g2055.t1	214.15	175.02	80.33	75.61	88.38
Pvio_g2056.t1	10	10.45	9.24	8.1	6.84
Pvio_g2057.t1	5.17	8.02	10.32	9.09	6.3
Pvio_g2058.t1	121.55	119.12	70.81	67.34	63.91
Pvio_g2059.t1	1.62	48.04	107.09	126.46	69.18
Pvio_g206.t1	4.91	2.68	5.25	3.7	5.71
Pvio_g2060.t1	30.64	40.65	45.14	65.38	95.76
Pvio_g2061.t1	12.04	4.74	5.83	6.38	3.94
Pvio_g2062.t1	7.12	0.19	0	0.19	4.84
Pvio_g2063.t1	18.45	34.71	29.13	26.3	43.24
Pvio_g2064.t1	76.44	66.53	33.58	36.74	26.39
Pvio_g2065.t1	3.69	32.57	450.26	237.77	284.96
Pvio_g2066.t1	10.51	25.52	175.28	79.28	112.45
Pvio_g2067.t1	4.9	18.76	34.16	11.42	9.96
Pvio_g2068.t1	397.75	24.27	5.57	3.29	82.8
Pvio_g2069.t1	4.92	1.08	1.03	1.08	1.89
Pvio_g207.t1	15.86	4.53	11.61	9.62	12.59
Pvio_g2070.t1	133.5	290.97	166.85	164.98	125.88
Pvio_g2071.t1	84.52	125.91	50.64	50.77	52.5
Pvio_g2072.t1	4.81	182.7	925.99	1096	435.83
Pvio_g2073.t1	187.03	25.19	76.19	122.73	26.57
Pvio_g2074.t1	5.29	4.31	4.83	4.22	5.74
Pvio_g2075.t1	44.13	52.81	69.9	68.85	71.75
Pvio_g2076.t1	39.89	30.25	67.39	58.34	72.35
Pvio_g2077.t1	25.97	8.75	1.44	1.97	3.16
Pvio_g2078.t1	2.5	2.99	8.59	6.36	12.27
Pvio_g2079.t1	65.71	192.99	147.17	145.79	160.42
Pvio_g208.t1	21.87	2.49	18.01	9.16	31.29
Pvio_g2080.t1	43.82	60.93	28.08	22.35	63.37
Pvio_g2081.t1	10.27	1.88	0.2	0.23	4.55
Pvio_g2082.t1	83.76	108.26	51.94	45.93	60.02
Pvio_g2083.t1	0.14	0.26	47.65	64.16	123.82
Pvio_g2084.t1	1.11	9.6	7.47	2.6	0.98
Pvio_g2085.t1	11.1	9.73	4.67	2.74	5.53
Pvio_g2086.t1	216.3	110.79	424.82	407.59	1086.35
Pvio_g2087.t1	48.08	21.71	18.53	23.05	13.54
Pvio_g2088.t1	203.57	257.57	108.65	95.85	71.39
Pvio_g2089.t1	27.56	26.88	17.1	17.88	16.3
Pvio_g209.t1	12.33	12.93	15.02	14.6	19.98
Pvio_g2090.t1	1.16	2.49	6.73	6.18	2.95
Pvio_g2091.t1	44.83	47.22	60.02	49.64	121.04
Pvio_g2092.t1	4.51	0.28	0.23	0.07	2.14
Pvio_g2093.t1	267.42	455.59	119.59	168.18	43.1
Pvio_g2094.t1	23.38	13.01	33	33.89	29.8
Pvio_g2095.t1	28.71	8.83	12.44	7.61	27.95
Pvio_g2096.t1	2.56	0.26	0.52	0.04	3.02
Pvio_g2097.t1	0.16	0.11	0.21	0.03	0.94
Pvio_g2098.t1	1432.68	493.32	274.23	956.58	2080.87
Pvio_g2099.t1	0.06	10.82	234.67	79.78	190.34
Pvio_g21.t1	282.91	453.53	98.46	109.17	40.04
Pvio_g210.t1	92.35	42.5	49.33	56.33	51.54
Pvio_g2100.t1	0.17	11.3	9.76	3.03	1.08
Pvio_g2101.t1	0.63	0.63	1.18	1.05	0.56
Pvio_g2102.t1	15.81	23.58	36.62	32.98	38.87
Pvio_g2103.t1	116	113.95	31	31.65	29.77
Pvio_g2104.t1	30.91	59.99	73.04	73.25	55.31
Pvio_g2105.t1	9.77	11.08	18.63	16.4	16.26
Pvio_g2106.t1	86.67	86.75	103.44	83.13	133.41
Pvio_g2107.t1	177.7	123.25	86.31	87.98	106.58
Pvio_g2108.t1	18.55	22.71	44.04	28.2	33.45
Pvio_g2109.t1	9.34	17.23	9.76	4.35	12.31
Pvio_g211.t1	4.04	1.62	5.77	4.99	5.04
Pvio_g2110.t1	74.06	371.07	219.36	155.04	52.45
Pvio_g2111.t1	48.37	43.62	70.76	34.07	17.59
Pvio_g2112.t1	36.12	156.74	170.12	132.11	99.63
Pvio_g2113.t1	232.12	717.99	3.11	0.56	4.87
Pvio_g2114.t1	42.54	23.58	39.33	47.46	47.44
Pvio_g2115.t1	188.44	47.33	1.18	2.35	6.92
Pvio_g2116.t1	87	64.58	52.97	52.7	51.82
Pvio_g2117.t1	282.17	255.03	877.98	713.21	713.63
Pvio_g2118.t1	7.04	85.18	279.57	209.14	74.08
Pvio_g2119.t1	4.4	7.17	14.21	11.76	3.05
Pvio_g212.t1	8.61	0.72	7.57	4.33	9.57
Pvio_g2120.t1	2.27	36.69	9.45	10.62	21.65
Pvio_g2121.t1	24.19	151.36	257.37	223.63	100.29
Pvio_g2122.t1	2.71	42.36	164.01	93.9	201.23
Pvio_g2123.t1	8.3	1.8	23.74	16	11.58
Pvio_g2124.t1	10.91	3.51	5.96	3.74	12.91
Pvio_g2125.t1	5.46	46.12	78.28	84.46	25.66
Pvio_g2126.t1	9.98	33.59	83.69	68.41	61.05
Pvio_g2127.t1	24.32	135.24	69.64	38.73	34.6
Pvio_g2128.t1	0	12.25	140.04	80.04	108.66
Pvio_g2129.t1	9.94	82.03	370.18	243.56	144.49
Pvio_g213.t1	9.76	1.77	6.51	6.89	10.35
Pvio_g2130.t1	8.36	1.14	1.32	0.75	2.94
Pvio_g2131.t1	0.23	35.36	51.99	36.61	48.76
Pvio_g2132.t1	2.9	24.82	20.5	12.18	6.73
Pvio_g2133.t1	21.82	1535.28	331.6	168.22	81.31
Pvio_g2134.t1	0.66	1567.8	416.81	186.09	121.32
Pvio_g2135.t1	1.22	78.04	88.79	37.07	28.53
Pvio_g2136.t1	0.45	179.3	711.86	564.26	300.27
Pvio_g2137.t1	0	11.36	1	0.22	0.49
Pvio_g2138.t1	0	0	0.39	0	0.88
Pvio_g2139.t1	0.9	2.65	2.74	1.3	10.78
Pvio_g214.t1	336.06	230.35	102.47	87.8	60.21
Pvio_g2140.t1	5.48	0	0.5	0.08	2.12
Pvio_g2141.t1	0.08	1.24	2.38	2.34	5.01
Pvio_g2142.t1	13.96	112.53	108.98	89.96	100.86
Pvio_g2143.t1	2.06	2.21	3.31	2.51	6.11
Pvio_g2144.t1	314.78	544.87	43.45	24.73	123.47
Pvio_g2145.t1	15.97	417.82	815.79	469.48	613.06
Pvio_g2146.t1	5.53	25.73	70.9	23.48	56.44
Pvio_g2147.t1	2.19	7.33	7.9	7.82	1493.31
Pvio_g2148.t1	53.01	37.84	36.42	21.24	29.65
Pvio_g2149.t1	17.67	2.56	8.71	5.14	15.96
Pvio_g215.t1	7.65	6.57	5.11	4.42	4.84
Pvio_g2150.t1	9.93	2.27	13.81	7.12	6.15
Pvio_g2151.t1	16.73	42.55	59.17	72.03	131.02
Pvio_g2152.t1	50.48	15.3	40.56	45.86	25.28
Pvio_g2153.t1	8.31	3.68	6.46	8.56	12.9
Pvio_g2154.t1	11.52	7.24	32.09	31.92	16.28
Pvio_g2155.t1	167.09	130.18	69.41	77.15	81.86
Pvio_g2156.t1	947.01	2203.96	207.92	168.04	276.23
Pvio_g2157.t1	5.4	1.81	0.44	0.68	1.37
Pvio_g2158.t1	30.69	33.34	37.61	26.53	30.81
Pvio_g2159.t1	5.49	1.46	0.52	1.02	1.01
Pvio_g216.t1	25.93	8.77	3.33	0.49	8.4
Pvio_g2160.t1	2155.28	3223.51	3521.12	3027.46	3983.95
Pvio_g2161.t1	391.91	428.17	1300.32	1911.47	318.54
Pvio_g2162.t1	5.55	2.95	1.11	0.34	1.61
Pvio_g2163.t1	85.26	98.1	94.53	63.56	128.79
Pvio_g2164.t1	189.29	304.15	166.2	222.42	42.18
Pvio_g2165.t1	33.34	1.05	0.17	0.25	2.75
Pvio_g2166.t1	0.5	73.32	323.63	361.13	208.53
Pvio_g2167.t1	78.8	80.57	87.8	115.54	37.77
Pvio_g2168.t1	47.14	33.38	84.29	97.24	102.27
Pvio_g2169.t1	4.04	2.06	1.1	0.72	2.85
Pvio_g217.t1	15.1	6.18	6.63	4.25	8.44
Pvio_g2170.t1	23.3	41.54	59.57	49.46	49.69
Pvio_g2171.t1	3.82	0.32	2.37	0.78	9.65
Pvio_g2172.t1	9.24	1.87	61.96	43.67	340.12
Pvio_g2173.t1	39.57	148.16	165.56	87.37	111.76
Pvio_g2174.t1	4.64	9.52	2.82	3.72	2.65
Pvio_g2175.t1	11.89	5.78	7.28	6.8	10.11
Pvio_g2176.t1	13.46	17.31	19.55	19.2	14.56
Pvio_g2177.t1	6.54	0.76	1.86	1.88	4.84
Pvio_g2178.t1	2.57	1.31	13.64	14.23	9.47
Pvio_g2179.t1	14.25	45.48	85.22	61.3	99
Pvio_g218.t1	88.14	205.42	375.79	389.25	113.14
Pvio_g2180.t1	38.72	90.47	92.96	85.1	72.15
Pvio_g2181.t1	27.72	19.13	79.94	90.57	94.39
Pvio_g2182.t1	76.42	51.12	13.89	16.48	48.89
Pvio_g2183.t1	10.55	12.52	19.79	11.63	11.05
Pvio_g2184.t1	27.08	59.05	47.49	44.22	39.57
Pvio_g2185.t1	15.43	39.3	72.55	68.61	70.33
Pvio_g2186.t1	58.14	62.55	51.01	49.43	47.55
Pvio_g2187.t1	12.53	160.19	161.77	119.87	105.8
Pvio_g2188.t1	16.57	5.67	3.04	1.29	3.95
Pvio_g2189.t1	7.47	10.34	12.22	13.37	13.65
Pvio_g219.t1	0.64	0	0.48	0	0.55
Pvio_g2190.t1	21.84	49.01	56.95	45.72	87.58
Pvio_g2191.t1	0.74	5.71	18.33	16.98	22.12
Pvio_g2192.t1	139.8	129.99	56.28	68.12	31.19
Pvio_g2193.t1	107.14	49.17	67.53	76.72	35.21
Pvio_g2194.t1	46.49	0.85	0.19	0.09	14.45
Pvio_g2195.t1	30.12	25.37	25.94	21.73	21.28
Pvio_g2196.t1	2.97	0.9	4.48	0.56	2.22
Pvio_g2197.t1	202.4	44.06	0.38	0.25	4.72
Pvio_g2198.t1	5	120.29	3561.55	6287.28	248.99
Pvio_g2199.t1	89.18	93.58	244.51	341.31	28.43
Pvio_g22.t1	24.79	92.06	64.77	55.86	42.48
Pvio_g220.t1	27.08	10.99	9.58	9.5	7.4
Pvio_g2200.t1	53.25	81.15	44.18	52.07	23.45
Pvio_g2201.t1	19.29	20.05	46.15	40.48	58.47
Pvio_g2202.t1	11.13	0.23	0.03	0.12	2.28
Pvio_g2203.t1	27.11	0.53	0.43	0.13	6.5
Pvio_g2204.t1	20.24	3.64	40.05	48.72	154.74
Pvio_g2205.t1	0.09	0	0	0.04	0.1
Pvio_g2206.t1	6.39	7.98	23.66	24.52	25.14
Pvio_g2206.t2	0	0	0	0	0
Pvio_g2207.t1	16.72	11.21	9.91	7.17	13.71
Pvio_g2208.t1	25.06	48.3	22.85	13.23	36.88
Pvio_g2209.t1	24.11	44.79	27.06	25.89	29.04
Pvio_g221.t1	7.83	3.75	3.03	2.96	3.42
Pvio_g2210.t1	84.22	97.39	70.54	61.94	49.97
Pvio_g2211.t1	17.67	2.15	8.7	7.1	9.14
Pvio_g2212.t1	29.14	19.14	27.91	28.12	26.37
Pvio_g2213.t1	40.62	174.07	297.16	257.74	316.95
Pvio_g2214.t1	68.4	57.39	32.87	29.69	33.95
Pvio_g2215.t1	295.22	84.96	89.2	90.17	89.34
Pvio_g2216.t1	4.31	7.5	10.48	4.19	7.61
Pvio_g2217.t1	14.91	3.81	2.46	0.75	7.69
Pvio_g2218.t1	19.87	22.8	31.35	12.55	41.02
Pvio_g2219.t1	62.64	51.32	58.67	22.21	75.91
Pvio_g222.t1	13.92	8.56	9.48	6.09	8.01
Pvio_g2220.t1	7.26	36.87	32.28	20.48	23.9
Pvio_g2221.t1	4.31	0.96	1.55	0.83	2.95
Pvio_g2222.t1	11.04	3.64	4.9	1.26	7.51
Pvio_g2223.t1	54.8	146.06	138.3	131.98	104.64
Pvio_g2224.t1	38.92	41.96	49.66	33.68	38.94
Pvio_g2225.t1	578.39	218.05	87.83	53.46	81.46
Pvio_g2226.t1	72.95	9.68	27.55	41.12	6.04
Pvio_g2227.t1	13.18	6.44	1.86	0.38	6.56
Pvio_g2228.t1	10.01	28.24	36.25	28.73	32.78
Pvio_g2229.t1	69.14	53.56	113.52	115.41	86.72
Pvio_g223.t1	9.55	9.32	8.86	6.7	7.15
Pvio_g2230.t1	12.23	24.23	66.83	42.04	43.95
Pvio_g2231.t1	16.94	13.45	31.46	36.11	51.75
Pvio_g2232.t1	124.77	202.89	174.9	147.57	160.85
Pvio_g2233.t1	9.13	11.48	8.51	3.48	7.06
Pvio_g2234.t1	0.17	0.21	0.52	0.26	0.29
Pvio_g2235.t1	21.54	2.68	2.27	1.06	2.92
Pvio_g2236.t1	9.79	0.66	0.8	0.82	0
Pvio_g2237.t1	13.23	14.25	38	31.45	19.76
Pvio_g2238.t1	0.73	0.85	3.25	3.27	1.81
Pvio_g2239.t1	26.28	38.75	70.12	63.62	67.59
Pvio_g224.t1	1.69	0.14	0.4	1.08	1.75
Pvio_g2240.t1	0.43	5.63	11.6	11.77	18.4
Pvio_g2241.t1	442.83	631.13	178.28	234.53	60.86
Pvio_g2242.t1	8.6	3.49	6.54	5.01	10.65
Pvio_g2243.t1	115.3	138.71	39.6	90.06	233.82
Pvio_g2244.t1	165.67	167.72	78.83	57.36	82.76
Pvio_g2245.t1	65.59	70.35	38.3	42.31	23.18
Pvio_g2246.t1	9.16	24.09	17.88	5.83	10.89
Pvio_g2247.t1	27.76	20.83	29.52	19.47	24.89
Pvio_g2248.t1	12.72	14.38	18.84	19.24	17.6
[truncated: 8,652 more rows]
